# Supplementary material for: Dichlorido{2-[(3,4-dimethyl­phen­yl)imino­meth­yl]pyridine-κ2 N,N′}copper(II)
Source: Acta Crystallogr Sect E Struct Rep Online. 2011 Oct 29;67(Pt 11):m1624. doi: 10.1107/S160053681104390X (PMC3247544; doi:10.1107/S160053681104390X)
Supplement: Supplementary file 1 [file e-67-m1624-sup1.cif]

##############################################################################
#                                                                            #
# This CIF contains the data in a paper accepted for publication in          #
# Acta Crystallographica Section E. It conforms to the requirements of       #
# Notes for Authors for Acta Crystallographica Section E, and has been       #
# peer reviewed under the auspices of the IUCr Commission on Journals.       #
#                                                                            #
# Full details of the Crystallographic Information File format               #
# are given in the paper "The Crystallographic Information File (CIF):       #
# a New Standard Archive File for Crystallography" by S. R. Hall, F. H.      #
# Allen and I. D. Brown [Acta Cryst. (1991), A47, 655-685].                  #
#                                                                            #
# The current version of the core CIF dictionary is obtainable from          #
# ftp://ftp.iucr.org/pub/cif_core.dic.                                       #
#                                                                            #
# Software is freely available for graphical display of the structure(s)     #
# in this CIF. For information consult the CIF software page                 #
# http://www.iucr.org/resources/cif/software.                                #
#                                                                            #
# This file may be used for bona fide research purposes within the           #
# scientific community so long as proper attribution is given to the journal # 
# article from which it was obtained.                                        #
#                                                                            #
##############################################################################
data_I
_audit_creation_method     SHELXL-97
_chemical_name_systematic
;
Dichlorido{2-[(3,4-dimethylphenyl)iminomethyl]pyridine-
\k^2^<i>N</i>,<i>N</i>'}copper(II)
;
_chemical_name_common     ?
_chemical_formula_moiety     'C14 H14 Cl2 Cu N2'
_chemical_formula_sum     'C14 H14 Cl2 Cu N2'
_chemical_formula_iupac     '[Cu Cl2 (C14 H14 N2)]'
_chemical_formula_weight     344.71
_chemical_melting_point     ?
_symmetry_cell_setting     triclinic
_symmetry_space_group_name_H-M     'P -1'
_symmetry_space_group_name_Hall     '-P 1'
loop_
    _symmetry_equiv_pos_as_xyz
    'x, y, z'
    '-x, -y, -z'
_cell_length_a     8.1171(4)
_cell_length_b     9.5784(4)
_cell_length_c     10.0609(5)
_cell_angle_alpha     67.236(2)
_cell_angle_beta     88.513(2)
_cell_angle_gamma     81.336(2)
_cell_volume     712.61(6)
_cell_formula_units_Z     2
_cell_measurement_reflns_used     6451
_cell_measurement_theta_min     3.2
_cell_measurement_theta_max     27.4
_cell_measurement_temperature     150.0(10)
_exptl_crystal_description     'block'
_exptl_crystal_colour     'green'
_exptl_crystal_size_max     0.18
_exptl_crystal_size_mid     0.16
_exptl_crystal_size_min     0.10
_exptl_crystal_density_diffrn     1.607
_exptl_crystal_density_meas     ?
_exptl_crystal_density_method     'not measured'
_exptl_crystal_F_000     350
_exptl_absorpt_coefficient_mu     1.893
_exptl_absorpt_correction_type     multi-scan
_exptl_absorpt_process_details
;
(SORTAV; Blessing, 1995)
;
_exptl_absorpt_correction_T_min     0.725
_exptl_absorpt_correction_T_max     0.830
_exptl_special_details     ?
_diffrn_ambient_temperature     150.0(10)
_diffrn_radiation_type     MoK\a
_diffrn_radiation_wavelength     0.71073
_diffrn_radiation_source     'fine-focus sealed tube'
_diffrn_radiation_monochromator     graphite
_diffrn_measurement_device_type     'Nonius KappaCCD'
_diffrn_measurement_method     '\f scans and \w scans with \k offsets'
_diffrn_detector_area_resol_mean     9
_diffrn_reflns_number     6451
_diffrn_reflns_av_R_equivalents     0.0389
_diffrn_reflns_av_sigmaI/netI     0.0654
_diffrn_reflns_theta_min     3.18
_diffrn_reflns_theta_max     27.43
_diffrn_reflns_theta_full     25.24
_diffrn_measured_fraction_theta_max     0.981
_diffrn_measured_fraction_theta_full     0.994
_diffrn_reflns_limit_h_min     -10
_diffrn_reflns_limit_h_max     10
_diffrn_reflns_limit_k_min     -11
_diffrn_reflns_limit_k_max     12
_diffrn_reflns_limit_l_min     -12
_diffrn_reflns_limit_l_max     13
_diffrn_standards_number     0
_diffrn_standards_interval_count     .
_diffrn_standards_interval_time     .
_diffrn_standards_decay_%     ?
_refine_special_details
;
Refinement of <i>F</i>^2^ against ALL reflections. The weighted <i>R</i>-factor
<i>wR</i> and goodness of fit <i>S</i> are based on <i>F</i>^2^, conventional
<i>R</i>-factors <i>R</i> are based on <i>F</i>, with <i>F</i> set to zero for
negative <i>F</i>^2^. The threshold expression of <i>F</i>^2^ >
\s(<i>F</i>^2^) is used only for calculating <i>R</i>-factors(gt) <i>etc</i>.
and is not relevant to the choice of reflections for refinement.
<i>R</i>-factors based on <i>F</i>^2^ are statistically about twice as large
as those based on <i>F</i>, and <i>R</i>- factors based on ALL data will be
even larger.
;
_reflns_number_total     3189
_reflns_number_gt     2256
_reflns_threshold_expression     'I>2\s(I)'
_refine_ls_structure_factor_coef     Fsqd
_refine_ls_matrix_type     full
_refine_ls_R_factor_all     0.0779
_refine_ls_R_factor_gt     0.0469
_refine_ls_wR_factor_gt     0.1078
_refine_ls_wR_factor_ref     0.1260
_refine_ls_goodness_of_fit_ref     1.069
_refine_ls_restrained_S_all     1.069
_refine_ls_number_reflns     3189
_refine_ls_number_parameters     174
_refine_ls_number_restraints     0
_refine_ls_hydrogen_treatment     constr
_refine_ls_weighting_scheme     calc
_refine_ls_weighting_details
         'calc w=1/[\s^2^(Fo^2^)+(0.0585P)^2^+0.3240P] where P=(Fo^2^+2Fc^2^)/3'
_atom_sites_solution_hydrogens     geom
_atom_sites_solution_primary     direct
_atom_sites_solution_secondary     difmap
_refine_ls_shift/su_max     0.000
_refine_ls_shift/su_mean     0.000
_refine_diff_density_max     0.832
_refine_diff_density_min     -0.623
_refine_ls_extinction_method     none
_refine_ls_extinction_coef     ?
loop_
    _atom_type_symbol
    _atom_type_description
    _atom_type_scat_dispersion_real
    _atom_type_scat_dispersion_imag
    _atom_type_scat_source
    'C' 'C' 0.0033 0.0016
                         'International Tables Vol C Tables 4.2.6.8 and 6.1.1.4'
    'H' 'H' 0.0000 0.0000
                         'International Tables Vol C Tables 4.2.6.8 and 6.1.1.4'
    'Cl' 'Cl' 0.1484 0.1585
                         'International Tables Vol C Tables 4.2.6.8 and 6.1.1.4'
    'N' 'N' 0.0061 0.0033
                         'International Tables Vol C Tables 4.2.6.8 and 6.1.1.4'
    'Cu' 'Cu' 0.3201 1.2651
                         'International Tables Vol C Tables 4.2.6.8 and 6.1.1.4'
_computing_data_collection     'COLLECT (Nonius, 2002)'
_computing_cell_refinement     'DENZO-SMN (Otwinowski & Minor, 1997)'
_computing_data_reduction     'DENZO-SMN (Otwinowski & Minor, 1997)'
_computing_structure_solution     'SIR92 (Altomare <i>et al.</i>, 1994)'
_computing_structure_refinement     'SHELXL (Sheldrick, 2008)'
_computing_molecular_graphics     'PLATON (Spek, 2009)'
_computing_publication_material     'SHELXTL (Sheldrick, 2008)'
loop_
    _atom_site_type_symbol
    _atom_site_label
    _atom_site_fract_x
    _atom_site_fract_y
    _atom_site_fract_z
    _atom_site_U_iso_or_equiv
    _atom_site_adp_type
    _atom_site_calc_flag
    _atom_site_refinement_flags
    _atom_site_occupancy
    _atom_site_symmetry_multiplicity
    _atom_site_disorder_assembly
    _atom_site_disorder_group
    Cu Cu1 0.78165(5) 0.20424(5) 0.33299(5) 0.02388(17) Uani d . 1 1 . .
    Cl Cl1 1.03716(11) 0.14201(11) 0.26876(12) 0.0344(3) Uani d . 1 1 . .
    Cl Cl2 0.82609(12) 0.35601(10) 0.44190(11) 0.0285(2) Uani d . 1 1 . .
    N N1 0.7024(4) 0.0099(3) 0.3557(3) 0.0214(7) Uani d . 1 1 . .
    N N2 0.5411(4) 0.2901(3) 0.2659(3) 0.0210(7) Uani d . 1 1 . .
    C C1 0.7928(5) -0.1295(4) 0.3991(4) 0.0246(8) Uani d . 1 1 . .
    H H1A 0.9088 -0.1414 0.4200 0.030 Uiso calc R 1 1 . .
    C C2 0.7211(5) -0.2577(4) 0.4146(4) 0.0268(9) Uani d . 1 1 . .
    H H2A 0.7879 -0.3557 0.4440 0.032 Uiso calc R 1 1 . .
    C C3 0.5523(5) -0.2417(4) 0.3868(4) 0.0276(9) Uani d . 1 1 . .
    H H3A 0.5013 -0.3282 0.3973 0.033 Uiso calc R 1 1 . .
    C C4 0.4583(5) -0.0967(4) 0.3432(4) 0.0242(8) Uani d . 1 1 . .
    H H4A 0.3416 -0.0824 0.3242 0.029 Uiso calc R 1 1 . .
    C C5 0.5375(4) 0.0264(4) 0.3280(4) 0.0199(7) Uani d . 1 1 . .
    C C6 0.4535(5) 0.1850(4) 0.2758(4) 0.0226(8) Uani d . 1 1 . .
    H H6A 0.3379 0.2099 0.2500 0.027 Uiso calc R 1 1 . .
    C C7 0.4663(5) 0.4479(4) 0.2081(4) 0.0221(8) Uani d . 1 1 . .
    C C8 0.5689(5) 0.5567(4) 0.1391(4) 0.0239(8) Uani d . 1 1 . .
    H H8A 0.6856 0.5271 0.1362 0.029 Uiso calc R 1 1 . .
    C C9 0.4977(5) 0.7090(4) 0.0747(4) 0.0267(8) Uani d . 1 1 . .
    H H9A 0.5672 0.7830 0.0249 0.032 Uiso calc R 1 1 . .
    C C10 0.3303(5) 0.7572(4) 0.0800(4) 0.0281(9) Uani d . 1 1 . .
    C C11 0.2260(5) 0.6473(4) 0.1520(4) 0.0250(8) Uani d . 1 1 . .
    C C12 0.2963(5) 0.4939(4) 0.2149(4) 0.0265(8) Uani d . 1 1 . .
    H H12A 0.2271 0.4191 0.2634 0.032 Uiso calc R 1 1 . .
    C C13 0.2548(5) 0.9237(4) 0.0073(4) 0.0321(9) Uani d . 1 1 . .
    H H13A 0.3406 0.9834 -0.0456 0.048 Uiso calc R 1 1 . .
    H H13B 0.2103 0.9620 0.0803 0.048 Uiso calc R 1 1 . .
    H H13C 0.1645 0.9337 -0.0601 0.048 Uiso calc R 1 1 . .
    C C14 0.0420(5) 0.6938(4) 0.1616(5) 0.0363(10) Uani d . 1 1 . .
    H H14A -0.0082 0.6034 0.2197 0.054 Uiso calc R 1 1 . .
    H H14B -0.0102 0.7396 0.0644 0.054 Uiso calc R 1 1 . .
    H H14C 0.0245 0.7687 0.2068 0.054 Uiso calc R 1 1 . .
loop_
    _atom_site_aniso_label
    _atom_site_aniso_U_11
    _atom_site_aniso_U_22
    _atom_site_aniso_U_33
    _atom_site_aniso_U_12
    _atom_site_aniso_U_13
    _atom_site_aniso_U_23
    Cu1 0.0176(3) 0.0229(3) 0.0336(3) -0.00222(18) 0.0004(2) -0.0139(2)
    Cl1 0.0182(5) 0.0407(6) 0.0514(7) -0.0050(4) 0.0058(4) -0.0255(5)
    Cl2 0.0269(5) 0.0226(4) 0.0390(6) -0.0013(4) -0.0050(4) -0.0156(4)
    N1 0.0205(16) 0.0209(15) 0.0232(17) -0.0002(12) -0.0008(13) -0.0100(13)
    N2 0.0222(16) 0.0190(15) 0.0228(16) -0.0036(12) 0.0033(13) -0.0092(13)
    C1 0.023(2) 0.0270(19) 0.023(2) 0.0004(15) 0.0001(16) -0.0107(17)
    C2 0.033(2) 0.0204(18) 0.028(2) -0.0005(16) 0.0044(18) -0.0118(17)
    C3 0.038(2) 0.0225(19) 0.027(2) -0.0094(17) 0.0055(18) -0.0130(17)
    C4 0.024(2) 0.030(2) 0.023(2) -0.0081(16) 0.0011(16) -0.0129(17)
    C5 0.0194(18) 0.0211(17) 0.0207(19) -0.0042(14) 0.0025(15) -0.0095(15)
    C6 0.0180(18) 0.0235(18) 0.027(2) -0.0008(14) 0.0016(16) -0.0114(17)
    C7 0.026(2) 0.0196(17) 0.0217(19) -0.0018(15) 0.0007(16) -0.0092(15)
    C8 0.0213(19) 0.0262(19) 0.026(2) -0.0054(15) 0.0013(16) -0.0110(17)
    C9 0.031(2) 0.0251(19) 0.023(2) -0.0063(16) -0.0010(17) -0.0079(17)
    C10 0.040(2) 0.0171(17) 0.023(2) 0.0025(16) 0.0032(18) -0.0054(16)
    C11 0.024(2) 0.027(2) 0.024(2) -0.0012(16) 0.0016(16) -0.0096(17)
    C12 0.025(2) 0.0255(19) 0.027(2) -0.0038(16) 0.0050(17) -0.0090(17)
    C13 0.043(3) 0.0233(19) 0.029(2) -0.0015(17) -0.0030(19) -0.0103(18)
    C14 0.030(2) 0.029(2) 0.039(3) 0.0047(17) 0.0020(19) -0.0039(19)
_geom_special_details
;
All e.s.d.'s (except the e.s.d. in the dihedral angle between two l.s. planes)
are estimated using the full covariance matrix. The cell e.s.d.'s are taken
into account individually in the estimation of e.s.d.'s in distances, angles
and torsion angles; correlations between e.s.d.'s in cell parameters are only
used when they are defined by crystal symmetry. An approximate (isotropic)
treatment of cell e.s.d.'s is used for estimating e.s.d.'s involving l.s.
planes.
;
loop_
    _geom_bond_atom_site_label_1
    _geom_bond_atom_site_label_2
    _geom_bond_site_symmetry_2
    _geom_bond_distance
    _geom_bond_publ_flag
    Cu1 N1 . 1.988(3) y
    Cu1 N2 . 2.025(3) y
    Cu1 Cl2 . 2.2035(10) y
    Cu1 Cl1 . 2.2204(10) y
    N1 C1 . 1.335(4) ?
    N1 C5 . 1.348(5) ?
    N2 C6 . 1.290(4) ?
    N2 C7 . 1.433(4) ?
    C1 C2 . 1.391(5) ?
    C1 H1A . 0.9500 ?
    C2 C3 . 1.379(5) ?
    C2 H2A . 0.9500 ?
    C3 C4 . 1.390(5) ?
    C3 H3A . 0.9500 ?
    C4 C5 . 1.383(5) ?
    C4 H4A . 0.9500 ?
    C5 C6 . 1.462(5) ?
    C6 H6A . 0.9500 ?
    C7 C8 . 1.391(5) ?
    C7 C12 . 1.392(5) ?
    C8 C9 . 1.384(5) ?
    C8 H8A . 0.9500 ?
    C9 C10 . 1.374(5) ?
    C9 H9A . 0.9500 ?
    C10 C11 . 1.413(5) ?
    C10 C13 . 1.510(5) ?
    C11 C12 . 1.390(5) ?
    C11 C14 . 1.505(5) ?
    C12 H12A . 0.9500 ?
    C13 H13A . 0.9800 ?
    C13 H13B . 0.9800 ?
    C13 H13C . 0.9800 ?
    C14 H14A . 0.9800 ?
    C14 H14B . 0.9800 ?
    C14 H14C . 0.9800 ?
loop_
    _geom_angle_atom_site_label_1
    _geom_angle_atom_site_label_2
    _geom_angle_atom_site_label_3
    _geom_angle_site_symmetry_1
    _geom_angle_site_symmetry_3
    _geom_angle
    _geom_angle_publ_flag
    N1 Cu1 N2 . . 81.49(11) ?
    N1 Cu1 Cl2 . . 145.38(9) ?
    N2 Cu1 Cl2 . . 99.33(8) ?
    N1 Cu1 Cl1 . . 95.98(9) ?
    N2 Cu1 Cl1 . . 145.95(9) ?
    Cl2 Cu1 Cl1 . . 101.41(4) ?
    C1 N1 C5 . . 119.2(3) ?
    C1 N1 Cu1 . . 127.1(3) ?
    C5 N1 Cu1 . . 113.6(2) ?
    C6 N2 C7 . . 120.0(3) ?
    C6 N2 Cu1 . . 112.6(2) ?
    C7 N2 Cu1 . . 127.4(2) ?
    N1 C1 C2 . . 121.5(3) ?
    N1 C1 H1A . . 119.2 ?
    C2 C1 H1A . . 119.2 ?
    C3 C2 C1 . . 119.6(3) ?
    C3 C2 H2A . . 120.2 ?
    C1 C2 H2A . . 120.2 ?
    C2 C3 C4 . . 118.8(3) ?
    C2 C3 H3A . . 120.6 ?
    C4 C3 H3A . . 120.6 ?
    C5 C4 C3 . . 118.8(3) ?
    C5 C4 H4A . . 120.6 ?
    C3 C4 H4A . . 120.6 ?
    N1 C5 C4 . . 122.1(3) ?
    N1 C5 C6 . . 114.1(3) ?
    C4 C5 C6 . . 123.7(3) ?
    N2 C6 C5 . . 118.0(3) ?
    N2 C6 H6A . . 121.0 ?
    C5 C6 H6A . . 121.0 ?
    C8 C7 C12 . . 119.9(3) ?
    C8 C7 N2 . . 117.6(3) ?
    C12 C7 N2 . . 122.5(3) ?
    C9 C8 C7 . . 118.7(3) ?
    C9 C8 H8A . . 120.7 ?
    C7 C8 H8A . . 120.7 ?
    C10 C9 C8 . . 122.5(3) ?
    C10 C9 H9A . . 118.8 ?
    C8 C9 H9A . . 118.8 ?
    C9 C10 C11 . . 119.0(3) ?
    C9 C10 C13 . . 121.6(3) ?
    C11 C10 C13 . . 119.4(3) ?
    C12 C11 C10 . . 118.8(3) ?
    C12 C11 C14 . . 120.0(3) ?
    C10 C11 C14 . . 121.2(3) ?
    C11 C12 C7 . . 121.1(3) ?
    C11 C12 H12A . . 119.4 ?
    C7 C12 H12A . . 119.4 ?
    C10 C13 H13A . . 109.5 ?
    C10 C13 H13B . . 109.5 ?
    H13A C13 H13B . . 109.5 ?
    C10 C13 H13C . . 109.5 ?
    H13A C13 H13C . . 109.5 ?
    H13B C13 H13C . . 109.5 ?
    C11 C14 H14A . . 109.5 ?
    C11 C14 H14B . . 109.5 ?
    H14A C14 H14B . . 109.5 ?
    C11 C14 H14C . . 109.5 ?
    H14A C14 H14C . . 109.5 ?
    H14B C14 H14C . . 109.5 ?
_iucr_refine_instructions_details
;
TITL k08310 in P-1
CELL 0.71073   8.1171   9.5784  10.0609  67.236  88.513  81.336
ZERR    2  0.0004  0.0004  0.0005  0.0023  0.0020  0.0023
LATT  1
SFAC C  H  Cl N  Cu
DISP C    0.00330   0.00160
DISP H    0.00000   0.00000
DISP Cl   0.14840   0.15850
DISP N    0.00610   0.00330
DISP Cu   0.32010   1.26510
UNIT    28   28    4    4    2
TEMP -123
SIZE 0.18, 0.16, 0.10
ACTA
BOND $H
FMAP 2
PLAN 20
L.S.  4
WGHT    0.058500    0.324000
FVAR       0.38714
CU1   5    0.781653    0.204243    0.332986    11.00000    0.01762    0.02286 =
         0.03365   -0.01394    0.00037   -0.00222
CL1   3    1.037162    0.142012    0.268758    11.00000    0.01819    0.04066 =
         0.05135   -0.02546    0.00584   -0.00502
CL2   3    0.826094    0.356013    0.441896    11.00000    0.02685    0.02257 =
         0.03897   -0.01560   -0.00501   -0.00132
N1    4    0.702446    0.009909    0.355725    11.00000    0.02051    0.02086 =
         0.02317   -0.00996   -0.00078   -0.00016
N2    4    0.541109    0.290148    0.265908    11.00000    0.02215    0.01899 =
         0.02281   -0.00923    0.00326   -0.00360
C1    1    0.792824   -0.129473    0.399138    11.00000    0.02314    0.02702 =
         0.02322   -0.01066    0.00012    0.00036
AFIX  43
H1A   2    0.908795   -0.141372    0.419974    11.00000   -1.20000
AFIX   0
C2    1    0.721084   -0.257716    0.414571    11.00000    0.03268    0.02036 =
         0.02822   -0.01182    0.00440   -0.00048
AFIX  43
H2A   2    0.787930   -0.355684    0.444045    11.00000   -1.20000
AFIX   0
C3    1    0.552329   -0.241720    0.386812    11.00000    0.03800    0.02248 =
         0.02701   -0.01305    0.00546   -0.00940
AFIX  43
H3A   2    0.501315   -0.328212    0.397273    11.00000   -1.20000
AFIX   0
C4    1    0.458269   -0.096675    0.343241    11.00000    0.02385    0.02959 =
         0.02285   -0.01286    0.00105   -0.00809
AFIX  43
H4A   2    0.341578   -0.082376    0.324248    11.00000   -1.20000
AFIX   0
C5    1    0.537537    0.026449    0.328025    11.00000    0.01939    0.02107 =
         0.02066   -0.00946    0.00251   -0.00422
C6    1    0.453478    0.185015    0.275813    11.00000    0.01801    0.02346 =
         0.02697   -0.01142    0.00160   -0.00084
AFIX  43
H6A   2    0.337859    0.209879    0.249967    11.00000   -1.20000
AFIX   0
C7    1    0.466252    0.447898    0.208084    11.00000    0.02567    0.01957 =
         0.02172   -0.00916    0.00071   -0.00181
C8    1    0.568920    0.556734    0.139056    11.00000    0.02128    0.02616 =
         0.02571   -0.01097    0.00127   -0.00543
AFIX  43
H8A   2    0.685609    0.527110    0.136160    11.00000   -1.20000
AFIX   0
C9    1    0.497742    0.709018    0.074681    11.00000    0.03120    0.02514 =
         0.02319   -0.00790   -0.00105   -0.00631
AFIX  43
H9A   2    0.567232    0.783024    0.024909    11.00000   -1.20000
AFIX   0
C10   1    0.330342    0.757250    0.080023    11.00000    0.03961    0.01706 =
         0.02291   -0.00540    0.00321    0.00254
C11   1    0.225984    0.647279    0.151958    11.00000    0.02371    0.02666 =
         0.02370   -0.00964    0.00164   -0.00117
C12   1    0.296278    0.493858    0.214881    11.00000    0.02529    0.02552 =
         0.02725   -0.00896    0.00504   -0.00381
AFIX  43
H12A  2    0.227125    0.419084    0.263358    11.00000   -1.20000
AFIX   0
C13   1    0.254807    0.923689    0.007305    11.00000    0.04275    0.02334 =
         0.02939   -0.01026   -0.00304   -0.00153
AFIX 137
H13A  2    0.340630    0.983368   -0.045558    11.00000   -1.50000
H13B  2    0.210272    0.962018    0.080341    11.00000   -1.50000
H13C  2    0.164485    0.933729   -0.060073    11.00000   -1.50000
AFIX   0
C14   1    0.041953    0.693806    0.161561    11.00000    0.02974    0.02885 =
         0.03867   -0.00390    0.00198    0.00474
AFIX 137
H14A  2   -0.008244    0.603381    0.219734    11.00000   -1.50000
H14B  2   -0.010245    0.739608    0.064447    11.00000   -1.50000
H14C  2    0.024505    0.768730    0.206757    11.00000   -1.50000
HKLF 4
REM  k08310 in P-1
REM R1 =  0.0469 for   2256 Fo > 4sig(Fo)  and  0.0779 for all   3189 data
REM    174 parameters refined using      0 restraints
END
WGHT      0.0540      0.4818
REM Highest difference peak  0.832,  deepest hole -0.623,  1-sigma level  0.116
Q1    1   0.7374  0.0588  0.2188  11.00000  0.05    0.83
Q2    1   0.3986  0.4539  0.0625  11.00000  0.05    0.76
Q3    1   0.5313  0.2734  0.3953  11.00000  0.05    0.68
Q4    1   0.6441  0.6925  0.0523  11.00000  0.05    0.65
Q5    1   0.3440  0.6100 -0.0024  11.00000  0.05    0.61
Q6    1   0.4291 -0.4175  0.5040  11.00000  0.05    0.59
Q7    1   0.3999  0.7541  0.1101  11.00000  0.05    0.57
Q8    1   0.9185 -0.2761  0.6093  11.00000  0.05    0.54
Q9    1  -0.0012  1.0109 -0.1669  11.00000  0.05    0.52
Q10   1   0.2873  0.7052  0.1131  11.00000  0.05    0.50
Q11   1   0.6740  0.0952  0.3545  11.00000  0.05    0.45
Q12   1   0.8942 -0.5164  0.5474  11.00000  0.05    0.43
Q13   1   0.6767  0.3746  0.4395  11.00000  0.05    0.42
Q14   1   0.7437 -0.0207  0.3661  11.00000  0.05    0.39
Q15   1   0.9494  0.3234  0.3833  11.00000  0.05    0.39
Q16   1   0.6793  0.3438  0.2664  11.00000  0.05    0.39
Q17   1   0.6916 -0.0125  0.4175  11.00000  0.05    0.39
Q18   1   0.8775  0.1206  0.2831  11.00000  0.05    0.39
Q19   1   0.7867  0.3450  0.3795  11.00000  0.05    0.38
Q20   1   0.7822  0.5178  0.3832  11.00000  0.05    0.36
;
data_global
_journal_date_recd_electronic     2011-10-11
_journal_date_accepted     2011-10-22
_journal_name_full     'Acta Crystallographica, Section E'
_journal_year     2011
_journal_volume     67
_journal_issue     11
_journal_page_first     m1624
_journal_page_last     m1624
_journal_paper_category     QM
_journal_coeditor_code     ZS2154
_publ_contact_author_name     'Dr. Mehdi Khalaj'
_publ_contact_author_address
; Department of Chemistry,
Islamic Azad University,
Buinzahra Branch,
Qazvin,
Iran
;
_publ_contact_author_email     khalaj_mehdi@yahoo.com
_publ_contact_author_fax     '98 282 4226118'
_publ_contact_author_phone     '98 282 4226117'
_publ_section_title
;\
Dichlorido{2-[(3,4-dimethylphenyl)iminomethyl]pyridine-\k^2^<i>N</i>,<i>N</i>'}\
copper(II)
;
_publ_section_title_footnote     .
loop_
    _publ_author_name
    _publ_author_footnote
    _publ_author_address
    'Khalaj, Mehdi' .
;
Department of Chemistry, Islamic Azad University, Buinzahra Branch, Qazvin,
Iran
;
    'Dehghanpour, Saeed' .
;
Department of Chemistry,
Alzahra University,
PO Box 1993891176,
Vanak,
Tehran,
Iran
;
    'Salehzadeh, Sadegh' .
;
Faculty of Chemistry,
Bu-Ali Sina University,
Hamedan,
Iran
;
    'Mahmoudi, Ali' .
;
Department of Chemistry,
Islamic Azad University,
Karaj Branch,
Karaj,
Iran
;
