# Supplementary material for: Dichlorido{2-[(3,4-dimethyl­phen­yl)imino­meth­yl]pyridine-κ2 N,N′}copper(II)
Source: Acta Crystallogr Sect E Struct Rep Online. 2011 Oct 29;67(Pt 11):m1624. doi: 10.1107/S160053681104390X (PMC3247544; doi:10.1107/S160053681104390X)
Supplement: Supplementary file 2 [file e-67-m1624-Isup2.hkl]

# 
# h,k,l, Fc-squared, Fo-squared, sigma(Fo-squared) and status flag 
# 
data_I
_shelx_title ' k08310 in P-1' 
_shelx_refln_list_code          4 
_shelx_F_calc_maximum      156.68 
_exptl_crystal_F_000       350.00 
_reflns_d_resolution_high  0.7714 
 
loop_ 
 _symmetry_equiv_pos_as_xyz 
 'x, y, z' 
 '-x, -y, -z' 
 
_cell_length_a     8.1171 
_cell_length_b     9.5784 
_cell_length_c    10.0609 
_cell_angle_alpha  67.236 
_cell_angle_beta   88.513 
_cell_angle_gamma  81.336 
 
_shelx_F_squared_multiplier     1.000 
 
loop_ 
 _refln_index_h 
 _refln_index_k 
 _refln_index_l 
 _refln_F_squared_calc 
 _refln_F_squared_meas 
 _refln_F_squared_sigma 
 _refln_observed_status 
   2   0   0      527.56      461.85     17.21 o 
   3   0   0     2268.18     2174.60     64.25 o 
   4   0   0     5786.53     6388.42    170.83 o 
   5   0   0     1033.60      869.62     47.30 o 
   6   0   0       14.45       17.91      5.02 o 
   7   0   0      291.28      298.13     17.33 o 
   8   0   0      442.07      475.18     39.30 o 
   9   0   0      141.45      171.14     29.82 o 
  10   0   0       19.04       88.60     29.82 o 
 -10   1   0       40.23       53.51     22.08 o 
  -9   1   0      189.88      295.70     35.76 o 
  -8   1   0      641.64      688.95     53.78 o 
  -7   1   0       35.03        9.60     11.52 o 
  -6   1   0      911.49      966.01     33.06 o 
  -5   1   0       37.74       22.31      5.03 o 
  -4   1   0     3851.82     3745.83     86.33 o 
  -3   1   0     4140.96     4219.66    123.64 o 
  -2   1   0      993.57      892.04     36.99 o 
  -1   1   0     3364.96     3269.27     59.58 o 
   1   1   0     6466.56     6618.36    219.11 o 
   2   1   0      881.43      881.30     28.21 o 
   3   1   0     1203.44     1186.51     40.31 o 
   4   1   0      554.63      508.88     21.47 o 
   5   1   0        2.01        3.77      7.57 o 
   6   1   0      217.20      204.28     35.80 o 
   7   1   0      135.73      117.25     11.16 o 
   8   1   0      559.81      641.92     50.51 o 
   9   1   0        0.80        1.73     21.35 o 
  10   1   0        4.90        4.27     17.08 o 
  -9   2   0       35.78       37.36     18.68 o 
  -8   2   0      474.05      504.67     30.77 o 
  -7   2   0     2137.69     2294.27     89.89 o 
  -6   2   0      190.74      131.68     21.90 o 
  -5   2   0     1185.07     1236.05     51.18 o 
  -4   2   0      195.86      169.55     10.48 o 
  -3   2   0     2682.44     2582.42     59.36 o 
  -2   2   0     2232.99     2179.91     54.12 o 
  -1   2   0      211.56      185.54      5.28 o 
   0   2   0     4544.93     4341.99     78.18 o 
   1   2   0      480.26      502.76      9.43 o 
   2   2   0      591.17      653.26     23.23 o 
   3   2   0        0.81       -0.39      2.64 o 
   4   2   0     1534.38     1492.36     49.22 o 
   5   2   0      616.35      609.40     28.52 o 
   6   2   0       87.18       72.82      9.88 o 
   7   2   0        2.42       -3.15     13.08 o 
   8   2   0      541.86      536.90     45.50 o 
   9   2   0      306.35      377.10     40.37 o 
  10   2   0       15.69       36.03     22.28 o 
  -9   3   0      236.28      270.88     43.27 o 
  -8   3   0      120.82      104.75     23.89 o 
  -7   3   0      289.01      261.88     28.29 o 
  -6   3   0     1632.61     1767.30     55.30 o 
  -5   3   0       16.67        5.48      5.17 o 
  -4   3   0      616.17      617.27     19.43 o 
  -3   3   0      278.13      240.04     10.07 o 
  -2   3   0      210.87      194.55      9.67 o 
  -1   3   0       11.73        6.01      1.97 o 
   0   3   0      486.79      437.57      9.71 o 
   1   3   0      866.74      822.74     16.85 o 
   2   3   0       51.78       50.77      4.43 o 
   3   3   0       76.37       72.94      4.61 o 
   4   3   0      408.22      392.38     19.75 o 
   5   3   0     1352.04     1398.18     53.22 o 
   6   3   0       86.21       47.71     21.18 o 
   7   3   0      190.21      190.35     21.48 o 
   8   3   0      164.83      131.37     25.75 o 
   9   3   0      261.49      255.34     34.43 o 
  10   3   0      239.04      244.33     47.37 o 
  -9   4   0        1.95       -5.98     15.31 o 
  -8   4   0      126.30       99.88     22.22 o 
  -7   4   0      378.13      285.16     36.16 o 
  -6   4   0      178.08      145.39     21.55 o 
  -5   4   0      701.81      675.29     25.18 o 
  -4   4   0       24.23       19.53      6.03 o 
  -3   4   0     1097.22     1134.84     30.93 o 
  -2   4   0        4.35        2.77      2.84 o 
  -1   4   0     1580.15     1874.19     39.85 o 
   0   4   0      104.01      134.48      5.50 o 
   1   4   0     2411.77     2453.76     43.53 o 
   2   4   0     1023.64     1102.46     24.60 o 
   3   4   0     3102.67     3348.65     64.61 o 
   4   4   0      186.74      145.98      5.98 o 
   5   4   0      128.83      116.58      6.77 o 
   6   4   0     1377.60     1406.17     69.33 o 
   7   4   0      558.35      552.85     43.03 o 
   8   4   0      363.82      423.14     46.50 o 
   9   4   0      516.14      592.54     55.24 o 
  10   4   0       20.20       -0.87     20.68 o 
  -8   5   0        0.06        5.14     20.55 o 
  -7   5   0      189.48      117.29     23.29 o 
  -6   5   0      252.81      239.87     40.67 o 
  -5   5   0       60.42       64.86     15.61 o 
  -4   5   0      169.73      149.83     10.15 o 
  -3   5   0      426.99      387.53     15.06 o 
  -2   5   0     1184.86     1260.96     33.59 o 
  -1   5   0       90.42       84.65      4.95 o 
   0   5   0      520.03      489.63     11.74 o 
   1   5   0        0.90       -2.21      2.21 o 
   2   5   0     1863.66     1943.42     57.10 o 
   3   5   0      213.65      200.90     10.08 o 
   4   5   0     1129.38     1155.77     38.22 o 
   5   5   0     1550.75     1652.80     47.50 o 
   6   5   0       22.34        9.82      3.88 o 
   7   5   0      164.45      138.88     13.56 o 
   8   5   0       23.83       42.10     17.21 o 
   9   5   0      643.13      630.31     65.52 o 
  -8   6   0        1.58      -22.28     22.28 o 
  -7   6   0       69.81       37.23     19.88 o 
  -6   6   0      264.43      239.93     25.35 o 
  -5   6   0        6.29       10.54     11.41 o 
  -4   6   0      529.89      514.83     21.56 o 
  -3   6   0      405.52      433.05     18.11 o 
  -2   6   0      738.02      802.73     25.84 o 
  -1   6   0      993.81     1049.95     23.69 o 
   0   6   0      317.37      329.81     10.72 o 
   1   6   0     5100.19     5614.73     93.83 o 
   2   6   0      294.60      297.98     11.91 o 
   3   6   0      964.81     1010.77     79.16 o 
   4   6   0      263.44      255.00     19.39 o 
   5   6   0      521.70      496.43     29.44 o 
   6   6   0     1393.80     1485.56     54.24 o 
   7   6   0       17.58       -0.31      7.64 o 
   8   6   0      169.18      179.98     40.23 o 
   9   6   0       68.70       35.23     28.36 o 
  -7   7   0      120.59       80.00     32.03 o 
  -6   7   0       55.09       28.89     19.28 o 
  -5   7   0      556.50      576.00     48.64 o 
  -4   7   0        5.61      -10.54     10.54 o 
  -3   7   0     1122.03     1231.37     54.98 o 
  -2   7   0     1216.15     1261.92     38.38 o 
  -1   7   0      362.44      367.76     13.52 o 
   0   7   0      331.63      378.29     12.87 o 
   1   7   0       46.78       42.92      6.53 o 
   2   7   0     3407.20     3927.62     70.92 o 
   3   7   0      162.84      162.68     10.38 o 
   4   7   0       52.49       46.28     14.04 o 
   5   7   0      197.68      157.34     13.84 o 
   6   7   0      157.65       91.78     13.65 o 
   7   7   0      102.95       90.12     13.45 o 
   8   7   0        3.74       -1.73     22.15 o 
   9   7   0      124.41      142.71     33.36 o 
  -6   8   0      722.40      875.84     86.00 o 
  -5   8   0       11.03       -2.31     11.87 o 
  -4   8   0      279.70      338.29     22.75 o 
  -3   8   0       12.93        1.90     10.03 o 
  -2   8   0      254.83      299.24     15.98 o 
  -1   8   0     1029.04     1123.92     44.56 o 
   0   8   0        1.05        0.10      4.71 o 
   1   8   0      361.45      382.89     13.57 o 
   2   8   0      419.94      414.32     19.85 o 
   3   8   0      907.94      964.29     33.25 o 
   4   8   0        3.66        8.76      8.74 o 
   5   8   0      140.65      148.23     12.54 o 
   6   8   0      158.98      122.38     24.39 o 
   7   8   0       63.64       32.11     15.98 o 
   8   8   0       16.86       11.01     28.82 o 
  -4   9   0       22.34       10.07     15.95 o 
  -3   9   0      183.83      165.59     18.31 o 
  -2   9   0       40.44       46.86     13.37 o 
  -1   9   0       89.65      106.05     13.85 o 
   0   9   0      194.33      171.89     25.22 o 
   1   9   0      108.13      111.04      9.39 o 
   2   9   0      171.45      179.72     12.82 o 
   3   9   0        6.66        1.93      5.75 o 
   4   9   0        3.45       -2.51      6.39 o 
   5   9   0      140.32      150.12     29.69 o 
   6   9   0      242.85      210.77     35.43 o 
   7   9   0        9.80       16.81     27.76 o 
  -3  10   0        0.10       -8.34     18.41 o 
  -2  10   0       10.76       11.74     25.95 o 
  -1  10   0       19.57       14.18     12.98 o 
   0  10   0        3.49        5.42      9.90 o 
   1  10   0       18.63        3.46     10.41 o 
   2  10   0      160.90      181.05     23.39 o 
   3  10   0       47.67       22.02     20.28 o 
   4  10   0      164.52      126.50     26.02 o 
   5  10   0        1.23        5.14     22.22 o 
   6  10   0       89.51       77.73     27.89 o 
  -1  11   0      183.06      183.35     41.03 o 
   0  11   0       47.81      100.48     30.96 o 
   1  11   0        5.74      -15.88     15.88 o 
   2  11   0       24.05        6.69     18.72 o 
   3  11   0      169.69      174.54     32.16 o 
   4  11   0       63.00       46.44     28.96 o 
  -2 -11   1       26.50        5.40     25.95 o 
  -1 -11   1      278.54      295.10     45.90 o 
  -5 -10   1      166.63      190.89     35.30 o 
  -4 -10   1        1.25       -5.20     16.55 o 
  -3 -10   1       75.91       83.13     21.22 o 
  -2 -10   1        0.13        4.53     13.64 o 
  -1 -10   1       14.93       26.66     12.61 o 
   0 -10   1        4.90      -15.69     18.61 o 
   1 -10   1      210.02      192.60     31.59 o 
   2 -10   1        9.37       18.35     20.82 o 
  -7  -9   1       67.44       57.38     32.09 o 
  -6  -9   1       18.81       63.52     27.96 o 
  -5  -9   1       18.78        3.40     22.22 o 
  -3  -9   1      313.03      351.20     50.37 o 
  -2  -9   1      218.36      228.98     52.41 o 
  -1  -9   1        7.06        8.31     10.87 o 
   0  -9   1      153.65      187.91     39.37 o 
   1  -9   1      123.26       80.68     18.65 o 
   2  -9   1      743.96      828.12     50.26 o 
   3  -9   1      115.75      131.59     28.22 o 
   4  -9   1      104.29       76.66     26.69 o 
  -8  -8   1        5.23       24.55     28.76 o 
  -7  -8   1       19.91       13.54     23.69 o 
  -6  -8   1      318.76      328.26     38.16 o 
  -5  -8   1        3.84       12.74     13.61 o 
  -4  -8   1      143.62      168.25     17.95 o 
  -3  -8   1        6.84       12.52     10.10 o 
  -2  -8   1      923.92     1046.11     31.38 o 
  -1  -8   1      243.48      267.40     14.04 o 
   0  -8   1      131.33      138.32     11.79 o 
   1  -8   1      514.00      592.99     23.95 o 
   2  -8   1        6.59        9.29      9.17 o 
   3  -8   1      482.81      502.00     50.84 o 
   4  -8   1       53.11        7.87     14.95 o 
   5  -8   1       62.01       28.29     19.42 o 
  -8  -7   1       31.83       26.35     19.55 o 
  -7  -7   1       30.72       45.84     22.89 o 
  -6  -7   1     1016.27     1090.48     76.53 o 
  -5  -7   1      303.33      421.45     43.27 o 
  -4  -7   1       74.98       62.15     19.29 o 
  -3  -7   1      935.53     1043.59     27.22 o 
  -2  -7   1      228.43      192.05     11.45 o 
  -1  -7   1       52.82       42.72      7.11 o 
   0  -7   1     1333.79     1420.34     35.68 o 
   1  -7   1       57.09       59.90      7.01 o 
   2  -7   1      820.23      876.82     63.73 o 
   3  -7   1      658.39      619.99     31.59 o 
   4  -7   1      116.91       61.32     14.01 o 
   5  -7   1       48.57       18.48     14.08 o 
   6  -7   1      224.52      207.77     28.22 o 
  -9  -6   1      339.16      377.84     53.18 o 
  -8  -6   1      131.61      115.36     28.22 o 
  -7  -6   1      219.31      200.86     17.22 o 
  -6  -6   1      494.48      537.65     29.48 o 
  -5  -6   1      372.60      378.41     17.61 o 
  -4  -6   1      937.48      964.08     29.76 o 
  -3  -6   1       20.02       17.20      3.29 o 
  -2  -6   1     1382.40     1479.39     30.06 o 
  -1  -6   1      918.64      982.33     22.60 o 
   0  -6   1       81.79       81.12      7.47 o 
   1  -6   1      356.37      331.05     20.64 o 
   2  -6   1        5.67        6.67      4.89 o 
   3  -6   1      964.39     1003.88     34.46 o 
   4  -6   1       72.52       54.48      8.87 o 
   5  -6   1        2.86        4.40     14.08 o 
   6  -6   1        0.36        1.73     10.54 o 
   7  -6   1       29.40       19.22     17.48 o 
  -9  -5   1       36.07       51.57     27.49 o 
  -8  -5   1      359.57      337.53     46.44 o 
  -7  -5   1       22.62       36.84      9.26 o 
  -6  -5   1      543.13      560.34     25.73 o 
  -5  -5   1     1385.70     1381.88     37.82 o 
  -4  -5   1       80.93       56.52      6.69 o 
  -3  -5   1      195.07      184.43      8.93 o 
  -2  -5   1       11.09        6.44      2.44 o 
  -1  -5   1     1403.56     1433.71     27.30 o 
   0  -5   1     1341.79     1360.26     47.51 o 
   1  -5   1       33.29       25.14      4.67 o 
   2  -5   1       47.61       38.30      6.72 o 
   3  -5   1      293.72      257.10     14.69 o 
   4  -5   1      131.28      113.16     17.06 o 
   5  -5   1      204.00      195.68     38.40 o 
   6  -5   1      205.37      232.45     26.29 o 
   7  -5   1        9.92        5.20     13.88 o 
   8  -5   1       47.94       41.43     18.95 o 
 -10  -4   1        3.54       -6.87     19.82 o 
  -9  -4   1      681.73      747.34     64.72 o 
  -8  -4   1      133.40      143.52     27.49 o 
  -7  -4   1       14.26       22.56     17.75 o 
  -6  -4   1      578.33      605.80     26.82 o 
  -5  -4   1      729.86      757.11     23.55 o 
  -4  -4   1     1779.29     1776.67     61.05 o 
  -3  -4   1      411.57      397.38     14.00 o 
  -2  -4   1      545.92      557.71     12.45 o 
  -1  -4   1       10.82        8.69      2.27 o 
   0  -4   1     1068.21     1078.50     28.28 o 
   1  -4   1       24.99       18.85      3.43 o 
   2  -4   1      324.32      308.44     21.42 o 
   3  -4   1      284.02      279.72     11.95 o 
   4  -4   1     1048.30     1136.69     34.82 o 
   5  -4   1        3.35       -0.63      6.10 o 
   6  -4   1      335.18      357.87     22.86 o 
   7  -4   1      852.50      993.27     59.31 o 
   8  -4   1        4.02       13.74     23.22 o 
  -9  -3   1      194.37      202.23     37.03 o 
  -8  -3   1      391.10      385.07     20.68 o 
  -7  -3   1     1663.54     1809.95     48.89 o 
  -6  -3   1     1489.75     1651.09     45.88 o 
  -5  -3   1       39.44       28.80      7.17 o 
  -4  -3   1      211.04      187.37      9.16 o 
  -3  -3   1     1180.30     1276.11     78.80 o 
  -2  -3   1     3583.27     3941.04     80.84 o 
  -1  -3   1      667.88      613.55     13.88 o 
   0  -3   1       40.35       38.25      3.30 o 
   1  -3   1        4.94       11.35      2.82 o 
   2  -3   1       30.52       64.49      8.86 o 
   3  -3   1     5328.19     5573.58    131.51 o 
   4  -3   1      960.16     1019.39     29.26 o 
   5  -3   1      173.41      147.55     11.05 o 
   6  -3   1     1310.07     1390.89     71.89 o 
   7  -3   1      704.01      737.13     57.11 o 
   8  -3   1      893.72     1062.72     82.60 o 
   9  -3   1       15.12       23.89     19.62 o 
 -10  -2   1       36.10       32.63     28.36 o 
  -9  -2   1       23.39       25.75     17.15 o 
  -8  -2   1       68.71       60.39     13.09 o 
  -7  -2   1      116.03      119.66     17.18 o 
  -6  -2   1      115.87       96.60      8.38 o 
  -5  -2   1     1227.73     1344.24     44.84 o 
  -4  -2   1        7.80       14.31      5.09 o 
  -3  -2   1      789.97      727.00     40.27 o 
  -2  -2   1        5.63        5.05      2.00 o 
  -1  -2   1     7619.47     7681.83    130.69 o 
   0  -2   1     4949.53     5121.74    107.46 o 
   1  -2   1      197.52      176.88      6.88 o 
   2  -2   1     2251.99     2235.73     58.60 o 
   3  -2   1      472.49      442.14     14.61 o 
   4  -2   1     4848.40     5142.43    112.50 o 
   5  -2   1     1122.42     1172.81     34.84 o 
   6  -2   1      685.19      668.52     26.87 o 
   7  -2   1      329.00      259.81     29.22 o 
   8  -2   1        7.11        6.00     17.95 o 
   9  -2   1      229.22      147.99     26.42 o 
 -10  -1   1        6.63        5.14     25.69 o 
  -9  -1   1      140.99      130.87     27.39 o 
  -8  -1   1      208.34      193.29     28.22 o 
  -7  -1   1       78.49       83.66     10.68 o 
  -6  -1   1        8.88       22.67      8.60 o 
  -5  -1   1     1353.11     1428.31     39.46 o 
  -4  -1   1     2233.90     2257.66     63.74 o 
  -3  -1   1      219.85      193.69      7.37 o 
  -2  -1   1     2321.00     2251.51     51.08 o 
  -1  -1   1       15.98       13.16      6.93 o 
   0  -1   1      932.69      952.21     28.37 o 
   1  -1   1     5499.59     5644.82    146.77 o 
   2  -1   1      120.53      103.83      7.91 o 
   3  -1   1     4666.95     4663.07    214.04 o 
   4  -1   1      498.61      550.61     21.31 o 
   5  -1   1      648.72      648.84     25.99 o 
   6  -1   1      111.98      120.50     19.82 o 
   7  -1   1      237.17      239.83     20.31 o 
   8  -1   1      415.48      402.06     41.83 o 
   9  -1   1       72.71       49.96     14.40 o 
  10  -1   1       16.64       -8.47     17.81 o 
 -10   0   1       24.47       49.51     21.35 o 
  -9   0   1      174.45      164.67     29.89 o 
  -8   0   1     1192.37     1408.87     84.87 o 
  -7   0   1      374.57      397.02     19.63 o 
  -6   0   1       94.05       79.00      8.00 o 
  -5   0   1      404.42      421.87     17.15 o 
  -4   0   1     2114.23     2206.59     55.48 o 
  -3   0   1     7429.39     7621.96    160.14 o 
  -2   0   1      868.10      883.08     22.69 o 
  -1   0   1     3937.87     3934.75     62.70 o 
   1   0   1      885.97      857.50     27.59 o 
   2   0   1     1981.55     1848.67     55.22 o 
   3   0   1       47.27       18.14      6.04 o 
   4   0   1     3930.39     4079.26    112.09 o 
   5   0   1      661.96      618.63     25.06 o 
   6   0   1        2.70       -3.48      6.70 o 
   7   0   1       63.31       36.79      9.99 o 
   8   0   1      123.33      139.65     18.37 o 
   9   0   1      292.76      325.73     40.03 o 
  10   0   1        0.57       16.15     29.76 o 
 -10   1   1        0.97        2.54     24.69 o 
  -9   1   1      248.02      280.76     37.50 o 
  -8   1   1      185.35      196.49     25.55 o 
  -7   1   1      865.12      983.44     38.03 o 
  -6   1   1      724.23      773.82     28.38 o 
  -5   1   1      876.96      881.07     27.89 o 
  -4   1   1     4172.65     4472.66     87.40 o 
  -3   1   1     1519.64     1727.39     39.78 o 
  -2   1   1      863.49      770.28     17.59 o 
  -1   1   1      177.79      159.60      4.46 o 
   1   1   1      449.62      401.22     14.31 o 
   2   1   1     1184.29     1277.31     50.14 o 
   3   1   1       40.04       51.03      6.10 o 
   4   1   1      102.75       94.19     10.11 o 
   5   1   1      334.22      305.91     15.92 o 
   6   1   1       53.92       57.34      8.66 o 
   7   1   1       81.25       47.72      8.68 o 
   8   1   1        0.14       -6.81     10.21 o 
   9   1   1      351.91      401.32     44.37 o 
  10   1   1        1.11        5.94     17.01 o 
 -10   2   1      197.24      229.99     38.23 o 
  -9   2   1        0.51        4.27     13.61 o 
  -8   2   1      773.54      902.79     65.65 o 
  -7   2   1       58.57       66.13     17.91 o 
  -6   2   1      142.95      127.51      8.64 o 
  -5   2   1      573.00      554.94     26.38 o 
  -4   2   1     1301.57     1384.23     36.93 o 
  -3   2   1     5272.92     5395.98    113.49 o 
  -2   2   1     1502.55     1552.26     31.52 o 
  -1   2   1      146.73      166.02      4.36 o 
   0   2   1      343.93      336.08      6.61 o 
   1   2   1     2088.72     2014.78     55.52 o 
   2   2   1     1167.28     1105.51     28.24 o 
   3   2   1        3.72        9.11      3.56 o 
   4   2   1       34.46       31.14      5.19 o 
   5   2   1      631.80      584.66     20.95 o 
   6   2   1      224.89      238.51     16.14 o 
   7   2   1      576.07      532.03     33.56 o 
   8   2   1      741.19      770.49     56.51 o 
   9   2   1        2.25      -11.94     19.68 o 
  10   2   1       79.40       80.40     31.63 o 
  -9   3   1      258.67      257.68     25.13 o 
  -8   3   1       15.81       -9.34     16.95 o 
  -7   3   1     1519.90     1677.27     55.95 o 
  -6   3   1      295.86      255.39     20.27 o 
  -5   3   1      228.33      231.69     23.21 o 
  -4   3   1       56.27       42.64      5.74 o 
  -3   3   1     1305.82     1300.68     28.31 o 
  -2   3   1      757.55      709.54     16.34 o 
  -1   3   1        4.65        5.93      1.36 o 
   0   3   1      177.83      149.79      4.18 o 
   1   3   1      123.82      119.08      4.04 o 
   2   3   1      966.59      886.32     24.66 o 
   3   3   1       55.24       53.20     12.14 o 
   4   3   1     2429.76     2416.68    137.24 o 
   5   3   1     1383.50     1427.78     48.07 o 
   6   3   1     1095.85     1096.45     56.68 o 
   7   3   1      272.86      257.67     25.69 o 
   8   3   1      456.76      473.92     43.77 o 
   9   3   1     1409.95     1710.18    103.35 o 
  10   3   1        5.32        3.40     26.62 o 
  -9   4   1       23.44       46.69     19.05 o 
  -8   4   1       22.10       31.43     18.68 o 
  -7   4   1      283.44      225.98     26.49 o 
  -6   4   1       94.07      102.42     12.24 o 
  -5   4   1      359.07      366.49     22.57 o 
  -4   4   1      440.16      464.91     17.35 o 
  -3   4   1       48.22       44.70      4.37 o 
  -2   4   1      200.26      164.24      9.28 o 
  -1   4   1      178.49      178.91      5.22 o 
   0   4   1     3871.63     4008.02     67.76 o 
   1   4   1     4178.60     4355.35     66.53 o 
   2   4   1      143.46      136.45      5.60 o 
   3   4   1     1205.97     1168.46     27.21 o 
   4   4   1      116.30       85.36     15.01 o 
   5   4   1     5399.80     5915.53    165.84 o 
   6   4   1     1081.62     1167.09     44.35 o 
   7   4   1      539.26      557.85     43.03 o 
   8   4   1      279.37      357.49     37.03 o 
   9   4   1      139.33      158.26     33.56 o 
  10   4   1      350.08      409.80     55.98 o 
  -8   5   1       33.62       13.35     10.76 o 
  -7   5   1       38.63       19.68     11.94 o 
  -6   5   1       68.87       58.08     26.82 o 
  -5   5   1       14.88        7.01     11.98 o 
  -4   5   1       46.30       50.21      5.90 o 
  -3   5   1     2350.89     2479.62     55.31 o 
  -2   5   1      172.90      174.88      6.94 o 
  -1   5   1     1579.22     1561.58     26.33 o 
   0   5   1      251.98      270.93     10.76 o 
   1   5   1     4475.07     4725.07     79.28 o 
   2   5   1     2901.99     2909.73     57.12 o 
   3   5   1       11.80        3.62      2.74 o 
   4   5   1      903.29      896.00     22.96 o 
   5   5   1        2.09        1.43      4.12 o 
   6   5   1      514.37      543.10     20.90 o 
   7   5   1      631.65      690.62     45.64 o 
   8   5   1       54.68       43.90     17.21 o 
   9   5   1      244.55      302.38     42.23 o 
  10   5   1       51.17       31.89     22.42 o 
  -8   6   1       91.97      108.29     26.22 o 
  -7   6   1      337.94      326.99     26.62 o 
  -6   6   1      184.29      152.43     17.28 o 
  -5   6   1       81.05       79.72     14.01 o 
  -4   6   1      130.23      113.23     11.15 o 
  -3   6   1      476.94      519.53     14.86 o 
  -2   6   1     3508.90     3824.44     61.82 o 
  -1   6   1      339.34      322.34     11.54 o 
   0   6   1     1810.47     1916.72     35.52 o 
   1   6   1      593.34      603.62     15.09 o 
   2   6   1      690.66      730.52     19.12 o 
   3   6   1     1415.22     1491.83     99.58 o 
   4   6   1       13.30       12.66      4.56 o 
   5   6   1     1105.22     1142.22     30.45 o 
   6   6   1      392.34      388.06     17.34 o 
   7   6   1       51.04       41.60      6.57 o 
   8   6   1        0.42       -5.01     10.55 o 
   9   6   1       91.63       53.38     29.29 o 
  -7   7   1        7.70      -13.48     18.55 o 
  -6   7   1      867.85      989.40     89.67 o 
  -5   7   1      480.40      450.65     26.82 o 
  -4   7   1      327.90      302.09     16.21 o 
  -3   7   1      525.80      539.76     21.48 o 
  -2   7   1      377.70      381.21     11.42 o 
  -1   7   1     1900.02     2050.63     43.90 o 
   0   7   1       44.07       37.95      5.14 o 
   1   7   1      246.41      268.62      9.52 o 
   2   7   1      402.45      400.62     17.39 o 
   3   7   1        5.96        6.23      4.54 o 
   4   7   1        1.62       -5.34      5.71 o 
   5   7   1        2.34      -11.21     11.21 o 
   6   7   1      442.48      421.65     25.31 o 
   7   7   1       91.67       80.10     34.69 o 
   8   7   1       14.50       -6.81     17.95 o 
   9   7   1      106.13       78.00     25.75 o 
  -6   8   1        3.03       35.43     27.82 o 
  -5   8   1      225.25      244.33     40.50 o 
  -4   8   1      134.80      145.21     40.00 o 
  -3   8   1       89.88       84.31     20.98 o 
  -2   8   1      950.62      988.61     30.80 o 
  -1   8   1        2.39        4.08      5.98 o 
   0   8   1       46.53       38.72      5.72 o 
   1   8   1       90.63       85.81      6.74 o 
   2   8   1      506.95      569.45     19.31 o 
   3   8   1       12.78        9.57      6.25 o 
   4   8   1      115.30       69.19     14.61 o 
   5   8   1        8.01       -4.68      7.94 o 
   6   8   1      123.60       75.12     14.00 o 
   7   8   1      111.84       82.10     14.68 o 
   8   8   1       80.03       52.47     17.14 o 
  -5   9   1       24.44       36.16     20.22 o 
  -4   9   1        3.73       12.61     24.42 o 
  -3   9   1       62.24       32.41     10.34 o 
  -2   9   1      110.70      105.77     12.98 o 
  -1   9   1      521.52      540.03     21.94 o 
   0   9   1       15.40        8.00      5.54 o 
   1   9   1       43.54       47.30      9.19 o 
   2   9   1      256.21      266.99     13.10 o 
   3   9   1      320.92      358.07     17.57 o 
   4   9   1        0.68       -5.10      6.74 o 
   5   9   1      308.98      358.30     58.28 o 
   6   9   1        0.70       -6.17     11.38 o 
   7   9   1      126.53       97.17     17.89 o 
   8   9   1       40.71       17.68     21.88 o 
  -3  10   1        1.16       -9.27     25.22 o 
  -2  10   1        3.72        1.67     15.15 o 
  -1  10   1       76.95       63.98     21.92 o 
   0  10   1        9.73       10.87      6.84 o 
   1  10   1      114.78      120.36     16.04 o 
   2  10   1      207.91      233.22     14.77 o 
   3  10   1      139.42      128.82     18.38 o 
   4  10   1      165.28      189.02     38.73 o 
   5  10   1        4.41       25.42     17.81 o 
   6  10   1      587.08      593.94     59.05 o 
  -2  11   1       71.95       48.71     23.55 o 
  -1  11   1       35.16       43.70     27.76 o 
   0  11   1      347.03      410.33     50.44 o 
   1  11   1        2.79      -13.41     16.75 o 
   2  11   1      488.62      444.96     46.24 o 
   3  11   1      213.51      169.74     30.29 o 
   4  11   1        8.68        6.07     17.41 o 
   5  11   1      185.82      214.51     33.43 o 
  -4 -10   2        6.63      -28.02     28.02 o 
  -3 -10   2        0.51      -23.02     24.82 o 
  -2 -10   2      182.54      210.24     44.40 o 
  -1 -10   2        0.48        2.88     13.14 o 
   0 -10   2      169.07      160.25     20.97 o 
   1 -10   2        6.27       -9.89     16.06 o 
  -6  -9   2      116.39      114.16     27.29 o 
  -5  -9   2       37.92       18.88     18.88 o 
  -4  -9   2        1.95       -9.54     13.01 o 
  -3  -9   2       59.32       56.01     13.53 o 
  -2  -9   2       90.20       59.99     11.69 o 
  -1  -9   2      371.21      381.49     30.15 o 
   0  -9   2       17.23       32.65     13.97 o 
   1  -9   2      270.00      267.00     47.37 o 
   2  -9   2      179.96      156.81     21.57 o 
   3  -9   2       33.33       17.77     12.34 o 
  -7  -8   2       90.39      143.18     35.63 o 
  -6  -8   2        4.80        7.67     17.81 o 
  -5  -8   2      454.81      493.33     50.51 o 
  -4  -8   2       53.48       70.59     19.82 o 
  -3  -8   2      297.04      318.20     21.56 o 
  -2  -8   2      954.24     1117.25     41.54 o 
  -1  -8   2       53.06       34.40      9.96 o 
   0  -8   2      363.84      335.74     33.69 o 
   1  -8   2        7.31      -10.54     10.54 o 
   2  -8   2      381.52      374.70     35.90 o 
   3  -8   2      314.00      347.81     36.83 o 
   4  -8   2        8.28       -7.87     12.28 o 
   5  -8   2      252.35      272.15     37.23 o 
  -8  -7   2      240.27      208.97     37.43 o 
  -7  -7   2       16.95        7.61     17.81 o 
  -6  -7   2      563.19      708.10     55.31 o 
  -5  -7   2       85.55       79.86     20.42 o 
  -4  -7   2       41.36       35.90     14.55 o 
  -3  -7   2      589.52      649.73     21.34 o 
  -2  -7   2      675.86      754.47     24.42 o 
  -1  -7   2      717.41      779.31     23.91 o 
   0  -7   2      806.74      849.19     31.09 o 
   1  -7   2      393.72      375.84     41.53 o 
   2  -7   2       16.80        8.85      9.68 o 
   3  -7   2       70.50       26.09     13.08 o 
   4  -7   2      368.57      339.67     37.90 o 
   5  -7   2       15.85       21.15     20.28 o 
   6  -7   2      241.10      203.16     38.03 o 
  -9  -6   2      290.12      294.90     49.64 o 
  -8  -6   2       28.16        0.87     26.42 o 
  -7  -6   2      263.04      294.24     35.76 o 
  -6  -6   2       18.62       16.11      8.44 o 
  -5  -6   2      637.62      715.04     50.24 o 
  -4  -6   2     1231.90     1291.74     50.50 o 
  -3  -6   2       63.95       64.66      6.50 o 
  -2  -6   2     1243.23     1376.92     33.06 o 
  -1  -6   2        1.17        1.09      5.21 o 
   0  -6   2     1729.24     1886.14     44.51 o 
   1  -6   2       78.19       80.10      7.95 o 
   2  -6   2      655.87      614.59     70.46 o 
   3  -6   2       33.29       18.26     11.18 o 
   4  -6   2       80.83       78.63     12.34 o 
   5  -6   2        0.56        7.01     11.41 o 
   6  -6   2      147.50      110.09     26.42 o 
   7  -6   2       27.65       41.23     27.22 o 
  -9  -5   2      358.77      385.98     48.97 o 
  -8  -5   2      822.70      987.20     84.94 o 
  -7  -5   2        0.71       -3.65     12.38 o 
  -6  -5   2      127.41      152.55     18.21 o 
  -5  -5   2        0.40       -2.66      5.90 o 
  -4  -5   2      630.64      722.26     31.87 o 
  -3  -5   2      440.14      410.72     14.51 o 
  -2  -5   2       72.53       74.41      6.48 o 
  -1  -5   2      813.00      809.03     24.67 o 
   0  -5   2       22.00       13.29      7.11 o 
   1  -5   2       82.22       79.65     12.40 o 
   2  -5   2      448.15      397.55     18.52 o 
   3  -5   2      788.09      907.07     30.06 o 
   4  -5   2        9.38        8.28      7.56 o 
   5  -5   2       74.35       58.02     12.48 o 
   6  -5   2       52.70       65.79     21.08 o 
   7  -5   2      480.13      509.01     54.44 o 
   8  -5   2      204.25      135.58     33.89 o 
  -9  -4   2       44.56       48.97     22.35 o 
  -8  -4   2       46.91       43.77     18.88 o 
  -7  -4   2      335.16      321.19     37.52 o 
  -6  -4   2       63.24       58.35      9.07 o 
  -5  -4   2      495.13      518.21     17.61 o 
  -4  -4   2      136.64      161.31     17.01 o 
  -3  -4   2      138.75      134.78     10.14 o 
  -2  -4   2        0.61        4.05      4.85 o 
  -1  -4   2     1435.17     1544.28     37.45 o 
   0  -4   2       50.83       45.32      9.99 o 
   1  -4   2      373.09      320.79     14.42 o 
   2  -4   2        8.57        8.03      4.24 o 
   3  -4   2     1708.72     1826.43     53.46 o 
   4  -4   2      143.76      154.33     11.56 o 
   5  -4   2       21.02        7.41     10.36 o 
   6  -4   2      349.61      290.90     34.16 o 
   7  -4   2        2.96      -19.15     19.15 o 
   8  -4   2      101.19       54.51     27.69 o 
 -10  -3   2       12.57        2.60     19.82 o 
  -9  -3   2      194.79      169.40     30.16 o 
  -8  -3   2      184.02      168.27     28.36 o 
  -7  -3   2       33.18       35.89     14.61 o 
  -6  -3   2        3.78        2.25      3.92 o 
  -5  -3   2     1271.31     1317.05     35.05 o 
  -4  -3   2      766.75      767.90     19.99 o 
  -3  -3   2        1.43       -2.22      4.04 o 
  -2  -3   2      184.90      164.49      7.57 o 
  -1  -3   2     1752.72     1783.76     52.16 o 
   0  -3   2     4453.34     4714.17    101.10 o 
   1  -3   2        5.24        4.04      6.83 o 
   2  -3   2      751.67      705.14     21.93 o 
   3  -3   2      913.90      958.81     34.42 o 
   4  -3   2      570.22      544.89     20.73 o 
   5  -3   2      140.60      118.40     21.98 o 
   6  -3   2      106.65       82.81     17.41 o 
   7  -3   2     1359.28     1384.92     93.34 o 
   8  -3   2      364.10      354.89     40.57 o 
   9  -3   2        2.17       19.68     26.55 o 
 -10  -2   2       71.23       68.79     26.69 o 
  -9  -2   2      246.97      237.99     34.43 o 
  -8  -2   2      399.29      418.54     29.66 o 
  -7  -2   2        7.98        3.98      3.09 o 
  -6  -2   2      361.54      371.10     18.76 o 
  -5  -2   2      530.84      535.32     19.01 o 
  -4  -2   2     2904.09     3052.72     57.37 o 
  -3  -2   2      248.05      220.79      8.73 o 
  -2  -2   2      287.81      263.98      9.35 o 
  -1  -2   2     1869.16     1859.20     40.42 o 
   0  -2   2      459.06      434.08     20.82 o 
   1  -2   2     4875.61     5204.71    144.42 o 
   2  -2   2      392.37      371.67     15.69 o 
   3  -2   2     2545.10     2669.73     77.63 o 
   4  -2   2     2467.31     2626.52     77.49 o 
   5  -2   2      133.31      132.82     15.33 o 
   6  -2   2      292.40      277.81     17.45 o 
   7  -2   2       40.10       31.02     16.35 o 
   8  -2   2      551.32      608.02     55.11 o 
   9  -2   2      113.56       66.59     24.75 o 
 -10  -1   2        5.40        6.87     18.01 o 
  -9  -1   2       33.91       43.70     26.55 o 
  -8  -1   2      423.06      457.70     48.47 o 
  -7  -1   2     1195.79     1307.40     35.47 o 
  -6  -1   2       86.95       80.50      5.75 o 
  -5  -1   2     1894.82     1944.99     42.53 o 
  -4  -1   2       73.02       63.67      3.85 o 
  -3  -1   2     1358.96     1306.66     32.38 o 
  -2  -1   2      138.20      113.71      5.22 o 
  -1  -1   2     1506.01     1534.48     45.34 o 
   0  -1   2     6867.40     6942.35    180.65 o 
   1  -1   2     2011.65     2119.51     61.85 o 
   2  -1   2      474.98      452.41     18.42 o 
   3  -1   2      228.03      221.50     18.08 o 
   4  -1   2     1260.69     1315.34     91.97 o 
   5  -1   2     1205.64     1224.47     41.67 o 
   6  -1   2       65.01       44.98     11.63 o 
   7  -1   2      228.40      191.15     24.89 o 
   8  -1   2       12.16       14.55     18.82 o 
   9  -1   2       27.84       10.21     24.69 o 
 -10   0   2      118.90      137.71     33.36 o 
  -9   0   2      357.20      366.76     37.70 o 
  -8   0   2      139.90      134.06     13.10 o 
  -7   0   2      229.98      233.63     11.99 o 
  -6   0   2      932.53      940.74     30.77 o 
  -5   0   2       33.61       29.25      4.40 o 
  -4   0   2     4129.85     4246.67     80.61 o 
  -3   0   2     4220.46     4289.10     80.40 o 
  -2   0   2      242.20      274.59      6.16 o 
  -1   0   2    11884.70    11709.62    283.59 o 
   0   0   2     3766.34     3804.93    181.38 o 
   1   0   2    10295.55    10701.79    265.74 o 
   2   0   2     4229.70     4313.00    121.90 o 
   3   0   2     1746.32     1894.60     59.33 o 
   4   0   2       30.28       42.96      6.33 o 
   5   0   2      485.89      481.43     20.21 o 
   6   0   2       78.54       64.35     11.36 o 
   7   0   2        4.86        5.14     14.55 o 
   8   0   2      457.46      340.81     39.23 o 
   9   0   2       43.35       22.08     17.01 o 
  10   0   2        2.34      -17.01     17.01 o 
 -10   1   2      214.25      206.30     35.03 o 
  -9   1   2        1.33        6.81     14.04 o 
  -8   1   2      537.46      588.92     34.93 o 
  -7   1   2     1610.47     1725.10     47.06 o 
  -6   1   2       21.60       19.60      4.89 o 
  -5   1   2     1001.42     1069.97     38.91 o 
  -4   1   2        0.27        4.60      2.19 o 
  -3   1   2     2416.66     2246.88     41.13 o 
  -2   1   2     4045.24     4162.07     58.19 o 
  -1   1   2      478.53      432.06      8.42 o 
   0   1   2     3540.59     3548.20     90.91 o 
   1   1   2      168.22      152.83      7.79 o 
   2   1   2      745.77      709.39     26.22 o 
   3   1   2      387.31      362.56     15.46 o 
   4   1   2     1699.72     1725.14     53.84 o 
   5   1   2        0.55       -3.55      6.53 o 
   6   1   2       61.63       47.35     14.78 o 
   7   1   2       10.23       18.75     15.35 o 
   8   1   2      802.98      847.88     53.84 o 
   9   1   2      469.92      457.83     34.80 o 
  10   1   2       25.44       15.28     28.09 o 
  -9   2   2       41.59       23.63     12.56 o 
  -8   2   2       65.28       41.63     17.05 o 
  -7   2   2      461.40      509.31     23.74 o 
  -6   2   2     1880.46     1989.52     48.06 o 
  -5   2   2      193.03      187.69      8.89 o 
  -4   2   2      259.82      217.17      8.29 o 
  -3   2   2        2.47        3.32      1.92 o 
  -2   2   2      249.70      204.10      5.99 o 
  -1   2   2      107.02       87.36      2.24 o 
   0   2   2      149.11      164.49      4.66 o 
   1   2   2     3181.61     2992.73     89.21 o 
   2   2   2      141.78      125.02      6.68 o 
   3   2   2      102.70      104.24      8.12 o 
   4   2   2     1023.80      979.68     34.27 o 
   5   2   2     3214.08     3294.75     94.63 o 
   6   2   2       27.33       37.84     12.88 o 
   7   2   2      382.04      397.19     35.03 o 
   8   2   2       15.98       -2.54     15.35 o 
   9   2   2      675.33      682.68     59.78 o 
  10   2   2      269.58      277.96     49.51 o 
  -9   3   2      157.01      172.58     44.54 o 
  -8   3   2       38.78       34.41     19.95 o 
  -7   3   2      505.88      486.66     21.81 o 
  -6   3   2      334.29      354.19     15.24 o 
  -5   3   2      199.15      202.62     10.38 o 
  -4   3   2      414.39      401.49     10.31 o 
  -3   3   2     1217.49     1194.34     24.14 o 
  -2   3   2      226.35      225.95      7.30 o 
  -1   3   2      280.11      170.26     33.93 o 
   0   3   2     1666.87     1719.68     28.02 o 
   1   3   2     3131.47     3092.47     59.80 o 
   2   3   2      658.69      622.39     22.65 o 
   3   3   2     1045.14     1020.37     41.33 o 
   4   3   2      399.47      396.13     36.56 o 
   5   3   2      945.44     1019.83     31.13 o 
   6   3   2     1325.58     1362.86     54.84 o 
   7   3   2       39.67       40.97     17.08 o 
   8   3   2      757.41      849.48     59.11 o 
   9   3   2      227.40      246.27     37.63 o 
  10   3   2       46.29       27.36     22.22 o 
  -9   4   2       30.12       15.44     18.61 o 
  -8   4   2       15.06        5.58     20.32 o 
  -7   4   2      672.71      772.76     38.75 o 
  -6   4   2      121.74      120.37     11.32 o 
  -5   4   2       33.89       27.14      5.33 o 
  -4   4   2      157.22      139.87      8.28 o 
  -3   4   2     4275.22     4533.22     78.00 o 
  -2   4   2      251.19      174.64      5.60 o 
  -1   4   2       62.63       64.28      2.77 o 
   0   4   2     1061.80      975.84     18.32 o 
   1   4   2      209.20      175.41      6.39 o 
   2   4   2    11070.83    11773.72    211.09 o 
   3   4   2        8.98        7.76      8.07 o 
   4   4   2      975.51      980.08     36.30 o 
   5   4   2     3358.80     3613.10    108.22 o 
   6   4   2     1250.06     1381.11     66.05 o 
   7   4   2       19.01        3.40     10.27 o 
   8   4   2       51.67       36.03     21.42 o 
   9   4   2      929.76     1188.56     84.33 o 
  10   4   2      100.83      158.86     37.76 o 
  -8   5   2       27.61       24.17     12.62 o 
  -7   5   2      415.25      457.53     56.11 o 
  -6   5   2      504.38      495.73     20.12 o 
  -5   5   2        9.78       -3.20      5.11 o 
  -4   5   2     1023.81     1079.43     28.00 o 
  -3   5   2       53.58       40.46      3.90 o 
  -2   5   2     1856.60     1840.19     32.55 o 
  -1   5   2     1366.99     1296.98     24.81 o 
   0   5   2      523.54      488.14     11.27 o 
   1   5   2     3217.08     3363.47     54.34 o 
   2   5   2        3.16       -2.93      2.93 o 
   3   5   2     1228.46     1220.88     28.47 o 
   4   5   2       92.50       65.12      7.19 o 
   5   5   2     1025.51     1088.93     42.47 o 
   6   5   2      506.94      526.99     29.84 o 
   7   5   2      111.64       47.24     15.48 o 
   8   5   2        6.45       34.43     22.35 o 
   9   5   2       11.41        5.14     17.21 o 
  10   5   2       61.07       48.24     23.12 o 
  -8   6   2       49.94       43.17     27.96 o 
  -7   6   2      146.16      147.85     23.82 o 
  -6   6   2      381.12      379.11     24.39 o 
  -5   6   2     1348.86     1546.60     47.73 o 
  -4   6   2        2.27       -0.17      3.82 o 
  -3   6   2     2496.20     2721.21     46.77 o 
  -2   6   2      819.09      823.85     18.01 o 
  -1   6   2      628.04      664.84     15.78 o 
   0   6   2      541.81      545.18     13.10 o 
   1   6   2      335.73      310.36     11.44 o 
   2   6   2     3257.08     3487.18     59.65 o 
   3   6   2      903.07      891.63     22.63 o 
   4   6   2       72.36       62.86      5.91 o 
   5   6   2       61.99       57.08      6.15 o 
   6   6   2      238.02      226.81     18.93 o 
   7   6   2      404.68      396.12     40.43 o 
   8   6   2        1.71       10.34     14.61 o 
   9   6   2      106.44       68.92     30.16 o 
  -7   7   2      121.22       84.53     24.55 o 
  -6   7   2      515.26      467.04     45.70 o 
  -5   7   2        1.37       -0.27      9.75 o 
  -4   7   2     1119.15     1181.65     36.46 o 
  -3   7   2        9.39        5.59      3.45 o 
  -2   7   2     1154.35     1258.44     26.61 o 
  -1   7   2     1378.51     1482.94     29.04 o 
   0   7   2      175.38      191.98      7.88 o 
   1   7   2       84.22       93.62      8.55 o 
   2   7   2      154.01      142.34     11.76 o 
   3   7   2      647.27      649.65     18.55 o 
   4   7   2       45.19       48.33      8.69 o 
   5   7   2      119.30      107.51     12.97 o 
   6   7   2        7.87       -5.57      5.57 o 
   7   7   2       92.09       60.97     13.21 o 
   8   7   2        4.89       -9.81      9.81 o 
   9   7   2      217.40      273.35     46.44 o 
  -6   8   2      394.51      440.22     53.31 o 
  -5   8   2      537.86      522.62     48.24 o 
  -4   8   2       36.98       21.31      8.16 o 
  -3   8   2        4.12        3.44      4.89 o 
  -2   8   2       51.96       39.56      5.41 o 
  -1   8   2      219.23      227.12     15.46 o 
   0   8   2        3.99        3.15      3.85 o 
   1   8   2      480.36      440.64     14.49 o 
   2   8   2     1199.06     1274.19     37.54 o 
   3   8   2      228.42      189.69     22.89 o 
   4   8   2        4.86        0.10      6.53 o 
   5   8   2       33.18       38.70      7.81 o 
   6   8   2     1131.20     1068.68     51.13 o 
   7   8   2        6.45       29.95     12.33 o 
   8   8   2      159.67      179.52     32.09 o 
  -5   9   2       43.29        2.54     24.49 o 
  -4   9   2      281.69      236.39     38.03 o 
  -3   9   2        5.60      -13.47     22.89 o 
  -2   9   2       30.69       36.58     12.90 o 
  -1   9   2        0.96        5.02      4.35 o 
   0   9   2       95.54      102.84     10.01 o 
   1   9   2        5.35        3.01      5.06 o 
   2   9   2      355.23      419.15     24.14 o 
   3   9   2      344.89      334.72     22.68 o 
   4   9   2      226.13      176.80     17.60 o 
   5   9   2       71.06       46.95     11.51 o 
   6   9   2      391.35      353.68     38.96 o 
   7   9   2      622.66      559.35     40.52 o 
   8   9   2        5.67       -2.96     15.21 o 
  -4  10   2        7.52       36.30     30.36 o 
  -3  10   2        6.47       10.14     18.55 o 
  -2  10   2      304.44      326.89     28.77 o 
  -1  10   2      154.45      162.93     19.37 o 
   0  10   2       98.83       77.12      9.64 o 
   1  10   2      108.25      127.41     22.64 o 
   2  10   2      120.33      129.48     14.33 o 
   3  10   2      876.47     1047.70     47.49 o 
   4  10   2       60.38       50.31     17.88 o 
   5  10   2      210.09      187.82     29.49 o 
   6  10   2      185.69      130.41     54.58 o 
   7  10   2       61.02       34.17     15.74 o 
  -2  11   2        1.04       24.42     21.08 o 
  -1  11   2      516.93      619.99     44.07 o 
   0  11   2      336.57      329.87     34.26 o 
   1  11   2       49.62       49.80     23.12 o 
   2  11   2      316.94      402.32     38.36 o 
   3  11   2       14.77      -16.81     16.81 o 
   4  11   2      385.99      349.15     42.50 o 
   5  11   2       15.89        5.07     16.95 o 
  -2 -10   3       19.23        0.42     12.72 o 
  -1 -10   3        0.41       -2.22     14.52 o 
  -5  -9   3       12.82      -27.69     27.69 o 
  -4  -9   3      299.46      254.74     39.37 o 
  -3  -9   3        7.92        4.37     12.11 o 
  -2  -9   3      269.68      331.42     28.58 o 
  -1  -9   3      237.70      270.14     25.56 o 
   0  -9   3       14.83        6.85     12.42 o 
   1  -9   3      194.90      175.12     34.79 o 
   2  -9   3        0.12      -11.34     22.62 o 
  -7  -8   3       38.86       37.43     26.35 o 
  -6  -8   3      200.84      189.42     34.16 o 
  -5  -8   3      412.13      341.54     43.03 o 
  -4  -8   3       29.18       15.55     21.62 o 
  -3  -8   3      511.78      595.59     42.77 o 
  -2  -8   3       17.51       22.63     10.20 o 
  -1  -8   3      537.14      609.73     32.97 o 
   0  -8   3      265.19      244.53     32.63 o 
   1  -8   3       51.36       51.57     21.88 o 
   2  -8   3      383.64      367.23     35.83 o 
   3  -8   3       16.29       20.02     21.75 o 
   4  -8   3       62.04       51.71     22.82 o 
  -7  -7   3      140.38       91.74     26.35 o 
  -5  -7   3      209.01      203.03     33.29 o 
  -4  -7   3      784.48      774.49     58.65 o 
  -3  -7   3       26.40       22.36      6.74 o 
  -2  -7   3       15.14       22.45      7.62 o 
  -1  -7   3      214.54      182.15     24.55 o 
   0  -7   3       39.48       51.64      9.62 o 
   1  -7   3       66.17       36.63     14.81 o 
   2  -7   3        2.54       -9.54     16.55 o 
   3  -7   3      245.06      186.15     31.36 o 
   4  -7   3       50.88        9.61     14.88 o 
   5  -7   3       18.04        5.27     15.88 o 
  -8  -6   3      311.62      281.83     43.50 o 
  -7  -6   3      182.12      186.95     34.89 o 
  -6  -6   3      428.03      475.32     47.64 o 
  -5  -6   3      279.96      282.76     29.76 o 
  -4  -6   3        4.29       -3.40     10.21 o 
  -3  -6   3      527.09      564.95     18.64 o 
  -2  -6   3      197.91      190.87     21.21 o 
  -1  -6   3      121.41      122.20     13.67 o 
   0  -6   3      399.90      392.44     24.52 o 
   1  -6   3       34.89       31.02      9.96 o 
   2  -6   3        9.26       -6.50      6.50 o 
   3  -6   3      106.28       92.87     21.75 o 
   4  -6   3       83.37       73.33     23.62 o 
   5  -6   3       98.96       66.79     22.89 o 
   6  -6   3       40.46       16.75     16.75 o 
  -9  -5   3      113.80      110.36     30.82 o 
  -8  -5   3       10.44        0.00     16.21 o 
  -7  -5   3      183.28      189.75     32.36 o 
  -6  -5   3        3.85       -0.87     11.01 o 
  -5  -5   3      476.29      483.72     37.36 o 
  -4  -5   3      454.44      487.74     27.72 o 
  -3  -5   3        0.77       -2.58      3.65 o 
  -2  -5   3       39.45       27.57      5.91 o 
  -1  -5   3     1458.96     1552.50     79.39 o 
   0  -5   3      228.73      221.35     10.98 o 
   1  -5   3        0.74        7.87     10.29 o 
   2  -5   3      322.89      361.46     17.52 o 
   3  -5   3      190.98      169.03     12.52 o 
   4  -5   3      364.09      369.69     25.62 o 
   5  -5   3       53.13       37.70     14.88 o 
   7  -5   3      327.71      325.13     43.17 o 
  -9  -4   3      216.56      209.17     37.76 o 
  -8  -4   3       48.98       49.57     17.95 o 
  -7  -4   3      208.24      155.12     25.62 o 
  -6  -4   3       14.83       16.62      9.37 o 
  -5  -4   3       28.40       35.93      9.11 o 
  -4  -4   3      230.16      228.47     21.45 o 
  -3  -4   3      163.72      176.78      7.55 o 
  -2  -4   3      279.75      291.01     17.86 o 
  -1  -4   3      174.76      149.22      7.54 o 
   0  -4   3      933.87      987.29     26.99 o 
   1  -4   3      435.17      461.40     17.89 o 
   2  -4   3      395.68      382.84     15.73 o 
   3  -4   3     1382.47     1551.87     48.08 o 
   4  -4   3       52.31       44.11      9.41 o 
   5  -4   3      510.31      556.51     42.30 o 
   6  -4   3       70.43       49.04     20.15 o 
   7  -4   3      247.92      290.43     36.83 o 
   8  -4   3      351.13      271.69     45.37 o 
  -9  -3   3       10.91       18.88     18.01 o 
  -8  -3   3       38.12       39.37     22.28 o 
  -7  -3   3     1141.40     1203.81     56.81 o 
  -6  -3   3      118.09      126.20     17.98 o 
  -5  -3   3      119.11      134.27     14.55 o 
  -4  -3   3        0.01       10.83      7.46 o 
  -3  -3   3     2618.47     2962.72     85.67 o 
  -2  -3   3      130.05      128.20     16.98 o 
  -1  -3   3     3277.87     3439.80     72.49 o 
   0  -3   3      353.58      319.76     11.44 o 
   1  -3   3      428.69      503.46     21.30 o 
   2  -3   3     1962.10     2212.59     67.49 o 
   3  -3   3      499.76      458.69     26.39 o 
   4  -3   3     1033.80     1099.36     33.74 o 
   5  -3   3     3052.86     3475.78     93.64 o 
   6  -3   3      754.02      879.78     59.78 o 
   7  -3   3      149.50      138.38     25.29 o 
   8  -3   3       18.07       39.83     19.08 o 
 -10  -2   3        3.98      -12.88     26.62 o 
  -9  -2   3       51.89       35.16     18.88 o 
  -8  -2   3       13.20        2.60     12.01 o 
  -7  -2   3      135.55      137.51     23.95 o 
  -6  -2   3      275.01      264.06     12.74 o 
  -5  -2   3      777.42      798.94     26.68 o 
  -4  -2   3     1626.43     1793.17     44.99 o 
  -3  -2   3       19.66       18.54      5.40 o 
  -2  -2   3     2132.49     2280.18     52.79 o 
  -1  -2   3       40.19       36.24      6.42 o 
   0  -2   3     3467.53     3607.47    100.57 o 
   1  -2   3     3394.51     3402.32     95.63 o 
   2  -2   3       30.11       43.42      7.19 o 
   3  -2   3     1986.60     1959.90     61.27 o 
   4  -2   3       47.94       46.78      8.42 o 
   5  -2   3     1629.27     1644.00     59.47 o 
   6  -2   3      283.68      221.18     26.96 o 
   7  -2   3      239.05      309.78     34.69 o 
   8  -2   3      199.85      129.24     31.89 o 
   9  -2   3       40.65       77.20     24.89 o 
 -10  -1   3       37.86       72.06     30.89 o 
  -9  -1   3       80.20       79.73     21.42 o 
  -8  -1   3      833.13      868.57     58.51 o 
  -7  -1   3      104.28      104.71     13.74 o 
  -6  -1   3       15.83        9.43      6.29 o 
  -5  -1   3      227.18      225.52     11.48 o 
  -4  -1   3     1632.23     1722.11     43.27 o 
  -3  -1   3     3573.64     3626.06     77.48 o 
  -2  -1   3     1844.18     1131.74    482.34 o 
  -1  -1   3     2302.09     2326.43     68.49 o 
   0  -1   3      437.35      411.35     16.18 o 
   1  -1   3      699.74      686.89     23.64 o 
   2  -1   3     1442.71     1394.58     74.83 o 
   3  -1   3      243.23      229.36     30.66 o 
   4  -1   3     1080.69     1050.30     38.44 o 
   5  -1   3      109.37      100.14     11.41 o 
   6  -1   3        2.35        7.19     22.35 o 
   7  -1   3      120.08       90.34     22.35 o 
   8  -1   3      198.32      215.17     30.02 o 
   9  -1   3       39.39       19.62     20.48 o 
 -10   0   3        5.48       -3.40     19.68 o 
  -9   0   3      261.81      239.46     34.23 o 
  -8   0   3      250.23      220.05     17.06 o 
  -7   0   3     1576.15     1734.40     44.72 o 
  -6   0   3      382.96      385.93     14.22 o 
  -5   0   3        8.99        2.51      3.30 o 
  -4   0   3     1530.98     1683.27     42.14 o 
  -3   0   3      574.09      561.34     12.28 o 
  -2   0   3     2087.15     2101.43     66.41 o 
  -1   0   3     3738.30     3967.77    103.76 o 
   0   0   3     3747.79     3909.06    103.53 o 
   1   0   3     1002.66     1010.69     34.32 o 
   2   0   3       62.16       43.96      4.81 o 
   3   0   3      137.24      125.15     13.34 o 
   4   0   3      879.90      837.20     33.35 o 
   5   0   3      581.91      572.08     25.97 o 
   6   0   3       22.72       13.45      9.91 o 
   7   0   3        2.88        4.27     10.27 o 
   8   0   3      247.88      247.53     30.76 o 
   9   0   3      285.86      286.96     40.90 o 
 -10   1   3      482.17      546.11     58.25 o 
  -9   1   3       63.71       52.04     23.02 o 
  -8   1   3      129.92      155.44     14.78 o 
  -7   1   3       36.67       26.11      7.05 o 
  -6   1   3      761.84      791.72     23.50 o 
  -5   1   3      742.42      811.61     21.79 o 
  -4   1   3     3238.01     3630.18     64.58 o 
  -3   1   3      741.85      651.64     12.80 o 
  -2   1   3      372.95      396.63     10.57 o 
  -1   1   3     4354.89     4403.07    117.27 o 
   0   1   3    24549.49    27447.71    924.08 o 
   1   1   3      413.56      476.65     17.31 o 
   2   1   3      476.63      447.45     18.03 o 
   3   1   3      765.14      747.74     26.63 o 
   4   1   3     1602.78     1829.00     53.98 o 
   5   1   3      487.87      429.58     21.44 o 
   6   1   3      218.07      262.66     30.82 o 
   7   1   3      178.86      193.56     24.75 o 
   8   1   3      900.69      904.06     59.91 o 
   9   1   3      126.98      130.91     32.29 o 
  10   1   3       98.09      165.12     30.16 o 
  -9   2   3      275.64      279.34     40.97 o 
  -8   2   3       60.80       38.54      9.89 o 
  -7   2   3      309.42      359.98     17.61 o 
  -6   2   3      163.31      150.70     12.72 o 
  -5   2   3       39.38       35.19      4.69 o 
  -4   2   3        0.05       -0.92      2.11 o 
  -3   2   3     2921.39     3155.66     51.21 o 
  -2   2   3      319.30      286.04      6.98 o 
  -1   2   3        2.86        0.89      1.33 o 
   0   2   3       65.37       89.71     15.08 o 
   1   2   3     9286.63     9632.27    235.31 o 
   2   2   3      532.45      454.21     17.28 o 
   3   2   3      106.19       98.82     17.08 o 
   4   2   3     1090.10      954.34     32.34 o 
   5   2   3       10.32       10.01      8.87 o 
   6   2   3      810.14      811.29     36.69 o 
   7   2   3      244.88      251.14     28.96 o 
   8   2   3      655.92      717.11     59.71 o 
   9   2   3      708.39      826.22     56.63 o 
  10   2   3       28.23       29.76     30.62 o 
  -9   3   3        8.72       18.06     13.44 o 
  -8   3   3       39.13       29.15     36.46 o 
  -7   3   3      418.82      410.30     20.44 o 
  -6   3   3      721.14      804.87     38.00 o 
  -5   3   3        1.18        1.25      3.62 o 
  -4   3   3      196.41      200.23      8.65 o 
  -3   3   3      306.35      262.35      7.37 o 
  -2   3   3     2506.39     2485.41     39.90 o 
  -1   3   3       11.05        8.48      1.06 o 
   0   3   3     3718.87     3736.87     69.10 o 
   1   3   3     1260.89     1159.22     34.75 o 
   2   3   3      296.48      297.13     13.06 o 
   3   3   3     2034.25     1973.51     69.69 o 
   4   3   3      314.19      301.64     22.28 o 
   5   3   3     3217.56     3517.56    105.52 o 
   6   3   3     1129.32     1247.13     66.72 o 
   7   3   3      310.71      331.40     35.83 o 
   8   3   3      182.02      162.24     26.42 o 
   9   3   3      148.13      121.90     30.69 o 
  10   3   3      323.58      298.51     47.77 o 
  -9   4   3       25.21       16.25     11.59 o 
  -8   4   3        7.01       14.95     12.71 o 
  -7   4   3       14.17        9.10      9.87 o 
  -6   4   3     1601.21     1850.34     70.02 o 
  -5   4   3       89.96       84.86     10.01 o 
  -4   4   3      309.92      292.14     14.19 o 
  -3   4   3     1174.91     1169.00     22.61 o 
  -2   4   3      418.37      427.28     12.97 o 
  -1   4   3     1379.59     1315.00     26.78 o 
   0   4   3       70.32       64.04      2.47 o 
   1   4   3     4119.05     4076.23     87.80 o 
   2   4   3     5717.72     5967.86    156.23 o 
   3   4   3       34.20       23.56      5.12 o 
   4   4   3     1828.27     1898.78     67.89 o 
   5   4   3       19.89       16.09      5.62 o 
   6   4   3     2639.02     2833.86     76.59 o 
   7   4   3      673.47      772.36     50.57 o 
   8   4   3      176.05      135.04     29.96 o 
   9   4   3       95.65       77.00     29.09 o 
  10   4   3       34.51       93.28     36.83 o 
  -8   5   3        4.99        0.87     14.34 o 
  -7   5   3      381.35      387.62     92.34 o 
  -6   5   3       16.60        8.18      5.96 o 
  -5   5   3        6.74        0.68      4.12 o 
  -4   5   3     1018.89     1042.52     21.78 o 
  -3   5   3     1063.53     1048.43     21.70 o 
  -2   5   3     2324.50     2280.10     39.20 o 
  -1   5   3     1759.09     1934.41     41.44 o 
   0   5   3     3191.54     3335.15     52.03 o 
   1   5   3      184.37      145.35      5.99 o 
   2   5   3     2800.00     2931.61     63.95 o 
   3   5   3      666.59      597.30     25.39 o 
   4   5   3      153.55      143.82     14.95 o 
   5   5   3      797.39      728.15     32.20 o 
   6   5   3       12.33       14.31      9.94 o 
   7   5   3       12.28        1.73     10.27 o 
   8   5   3      164.58      100.41     27.49 o 
   9   5   3      215.04      221.51     38.63 o 
  -8   6   3       92.48       71.06     29.62 o 
  -7   6   3       85.27       77.21     31.73 o 
  -6   6   3     1299.78     1505.39     78.52 o 
  -5   6   3      285.03      271.91     19.71 o 
  -4   6   3       46.40       36.22      8.38 o 
  -3   6   3     1035.51     1074.60     20.45 o 
  -2   6   3      596.74      632.03     16.38 o 
  -1   6   3     2416.88     2519.95     61.62 o 
   0   6   3     1501.12     1623.25     27.17 o 
   1   6   3     1046.48     1109.49     25.22 o 
   2   6   3      343.91      319.81     15.31 o 
   3   6   3      110.14      100.08      6.85 o 
   4   6   3       76.10       52.56      8.56 o 
   5   6   3       42.95       31.57     10.24 o 
   6   6   3      438.85      446.49     37.03 o 
   7   6   3       61.38       30.09     13.74 o 
   8   6   3        3.07       30.96     23.22 o 
   9   6   3      104.49       48.17     23.22 o 
  -7   7   3      170.19      125.17     29.62 o 
  -6   7   3        0.12       -8.91      8.91 o 
  -5   7   3      839.04      958.20     50.82 o 
  -4   7   3      334.96      336.23     13.37 o 
  -3   7   3       98.09      103.05      6.75 o 
  -2   7   3      630.91      633.71     16.87 o 
  -1   7   3       89.43       96.16     10.61 o 
   0   7   3      340.43      317.68     10.62 o 
   1   7   3       91.44       78.89      5.22 o 
   2   7   3      501.25      517.16     15.74 o 
   3   7   3        4.28        1.49      4.80 o 
   4   7   3       16.56       12.08      4.73 o 
   5   7   3       37.45       14.99      5.99 o 
   6   7   3      787.59      761.13     33.38 o 
   7   7   3      149.61      210.44     28.36 o 
   8   7   3       49.99        3.47     16.35 o 
   9   7   3      132.59      176.48     34.43 o 
  -6   8   3      220.03      286.70     44.04 o 
  -5   8   3        8.41       13.54     15.21 o 
  -4   8   3       66.97       78.35     18.26 o 
  -3   8   3        0.36        4.31      3.11 o 
  -2   8   3      502.23      533.27     14.24 o 
  -1   8   3       32.38       13.86      7.19 o 
   0   8   3       31.66       24.58      2.92 o 
   1   8   3        9.86       -0.12      3.90 o 
   2   8   3     1276.58     1358.88     38.47 o 
   3   8   3      186.98      158.17      9.82 o 
   4   8   3        4.51        4.19      5.47 o 
   5   8   3      250.39      236.94     13.33 o 
   6   8   3       11.35       15.06      8.69 o 
   7   8   3      483.67      553.69     32.65 o 
   8   8   3      121.75      103.46     22.92 o 
  -5   9   3       44.69       50.77     22.82 o 
  -4   9   3       14.31       16.54     15.71 o 
  -3   9   3        3.07        8.58     14.14 o 
  -2   9   3        5.16        5.58      4.05 o 
  -1   9   3      819.60      916.24     37.45 o 
   0   9   3       94.96       79.67      7.23 o 
   1   9   3      211.32      209.91     21.81 o 
   2   9   3      420.30      427.31     21.93 o 
   3   9   3     1347.19     1369.82     45.07 o 
   4   9   3      414.29      379.04     33.89 o 
   5   9   3       34.16       16.25     11.62 o 
   6   9   3      741.56      735.27     47.25 o 
   7   9   3       16.22       -7.49     10.70 o 
   8   9   3       44.92       18.50     15.23 o 
  -4  10   3       31.22       -9.27     25.35 o 
  -3  10   3       94.47       79.87     15.67 o 
  -2  10   3      102.72       92.49     15.08 o 
  -1  10   3       47.89       20.78     13.82 o 
   0  10   3      804.74      913.54     32.76 o 
   1  10   3        0.78        0.00      6.71 o 
   2  10   3      729.84      823.92     39.54 o 
   3  10   3      740.37      773.27     55.58 o 
   4  10   3      133.85      114.33     25.66 o 
   5  10   3      198.51      181.16     20.13 o 
   6  10   3       16.37       10.35     10.98 o 
   7  10   3      409.89      373.90     35.27 o 
  -2  11   3       34.74       38.49     19.80 o 
  -1  11   3      516.85      581.61     40.54 o 
   0  11   3        6.27       -2.77      9.99 o 
   1  11   3      327.48      381.71     41.77 o 
   2  11   3       26.87       -0.87     15.95 o 
   3  11   3      304.01      352.00     29.32 o 
   4  11   3      369.33      381.19     39.37 o 
   5  11   3       19.31        6.74     21.02 o 
   6  11   3       34.96       16.99     14.75 o 
   0  12   3      249.75      276.62     33.96 o 
  -4  -9   4       69.15       92.67     26.29 o 
  -3  -9   4       73.48       27.29     22.02 o 
  -2  -9   4      158.15      164.22     30.52 o 
  -1  -9   4        5.95        8.68     16.32 o 
   0  -9   4      332.24      386.59     77.56 o 
   1  -9   4        3.08      -19.15     19.15 o 
  -6  -8   4      204.10      138.98     40.37 o 
  -5  -8   4       19.74        3.47     28.49 o 
  -4  -8   4      300.38      311.65     42.63 o 
  -3  -8   4       43.49       40.46     14.81 o 
  -2  -8   4      196.86      214.29     21.02 o 
  -1  -8   4      497.48      567.92     53.84 o 
   0  -8   4        6.76      -21.02     21.02 o 
   1  -8   4       74.65       46.10     24.35 o 
   2  -8   4        0.95        3.47     16.48 o 
   3  -8   4       93.19       66.99     24.35 o 
  -7  -7   4      369.41      375.70     49.51 o 
  -6  -7   4       94.27       73.39     32.43 o 
  -5  -7   4      236.94      223.51     36.03 o 
  -4  -7   4      169.90      161.01     13.11 o 
  -3  -7   4      168.91      192.68     13.83 o 
  -2  -7   4        8.07       -8.12      8.12 o 
  -1  -7   4       10.08        5.63      9.26 o 
   0  -7   4      217.54      191.82     27.96 o 
   1  -7   4       10.31        6.07     11.28 o 
   2  -7   4        3.55       -2.60     18.21 o 
   3  -7   4        8.32       16.48     21.68 o 
   4  -7   4       11.39       43.70     26.22 o 
   5  -7   4       26.09        9.67     17.61 o 
  -8  -6   4      213.98      169.40     37.50 o 
  -7  -6   4        1.57        3.40     17.88 o 
  -6  -6   4        1.62        6.81     16.15 o 
  -5  -6   4       41.06       62.12     25.55 o 
  -4  -6   4      454.61      516.32     22.92 o 
  -3  -6   4       40.02       35.73      6.74 o 
  -2  -6   4      172.33      149.00     14.76 o 
  -1  -6   4      841.21      909.02     52.34 o 
   0  -6   4      199.94      185.95     14.71 o 
   1  -6   4       20.73       -1.87      9.27 o 
   2  -6   4       73.57       51.04     15.55 o 
   3  -6   4      381.05      372.63     35.76 o 
   4  -6   4       28.51        2.60     20.08 o 
   5  -6   4       80.53       64.12     25.49 o 
   6  -6   4       52.26       -6.20     25.62 o 
  -8  -5   4      259.33      231.65     41.77 o 
  -7  -5   4      181.30      206.43     28.89 o 
  -6  -5   4        8.01        2.54     13.54 o 
  -5  -5   4       14.82        8.47     16.95 o 
  -4  -5   4        5.40        2.25      5.87 o 
  -3  -5   4      136.56      136.66     10.19 o 
  -2  -5   4        7.18        6.83      6.48 o 
  -1  -5   4      198.35      225.30     44.74 o 
   0  -5   4      110.15      103.78     12.18 o 
   1  -5   4      260.19      250.03     14.77 o 
   2  -5   4       75.74       58.14      9.18 o 
   3  -5   4      946.00      983.08     56.15 o 
   4  -5   4      599.40      775.09     64.19 o 
   5  -5   4        0.45       -0.87     19.28 o 
   6  -5   4      191.53      150.59     30.02 o 
   7  -5   4        3.11      -22.95     24.69 o 
  -9  -4   4        1.15      -17.95     19.68 o 
  -8  -4   4        1.46      -15.35     15.35 o 
  -7  -4   4        2.00       27.16     21.22 o 
  -6  -4   4        0.78        0.87     12.68 o 
  -5  -4   4      255.41      243.13     40.57 o 
  -4  -4   4       83.87       95.43     14.40 o 
  -3  -4   4        6.09        1.87      4.17 o 
  -2  -4   4       75.68       62.62      7.46 o 
  -1  -4   4      371.00      346.12     12.50 o 
   0  -4   4     1679.53     1834.03     51.15 o 
   1  -4   4       31.41       20.54      5.81 o 
   2  -4   4      641.87      666.01     29.32 o 
   3  -4   4      190.08      184.92     18.08 o 
   4  -4   4      488.98      515.19     32.86 o 
   5  -4   4      369.29      396.59     41.30 o 
   6  -4   4        2.28      -17.55     17.55 o 
   7  -4   4      287.18      274.82     40.50 o 
  -9  -3   4      100.56       96.61     29.09 o 
  -8  -3   4       32.94       73.33     25.55 o 
  -7  -3   4      187.26      194.35     16.68 o 
  -6  -3   4      386.14      399.39     34.83 o 
  -5  -3   4      185.25      136.09     15.13 o 
  -4  -3   4     1550.70     1611.62     71.36 o 
  -3  -3   4     1642.35     1787.14     46.70 o 
  -2  -3   4      445.93      483.81     22.54 o 
  -1  -3   4      715.33      761.97     21.48 o 
   0  -3   4      764.18      850.50     32.20 o 
   1  -3   4     1696.52     1764.46     58.56 o 
   2  -3   4      371.81      369.96     46.14 o 
   3  -3   4     1072.74     1108.21     43.95 o 
   4  -3   4      132.28      135.34     29.06 o 
   5  -3   4      103.11       73.13     19.15 o 
   6  -3   4      305.26      281.29     34.16 o 
   7  -3   4       19.65       28.82     21.82 o 
   8  -3   4      123.55      100.15     33.09 o 
  -9  -2   4       19.19        6.87     17.95 o 
  -8  -2   4      269.95      246.47     33.29 o 
  -7  -2   4     1634.27     1904.73     95.48 o 
  -6  -2   4      514.03      589.44     35.33 o 
  -5  -2   4      386.02      416.30     23.46 o 
  -4  -2   4        9.40        8.77      6.60 o 
  -3  -2   4     3012.27     3345.47     99.69 o 
  -2  -2   4      359.11      287.79      9.82 o 
  -1  -2   4      479.71      470.23     25.55 o 
   0  -2   4     2356.32     2492.48     76.72 o 
   1  -2   4      298.69      323.42     16.44 o 
   2  -2   4     2508.08     2794.45     88.53 o 
   3  -2   4        0.09        1.01     12.68 o 
   4  -2   4      800.37      841.04     35.20 o 
   5  -2   4      515.09      491.10     27.69 o 
   6  -2   4      132.71      130.37     21.75 o 
   7  -2   4        6.86       -1.73     13.01 o 
   8  -2   4       86.31       69.26     24.22 o 
  -9  -1   4      131.58      158.93     30.76 o 
  -8  -1   4       47.42       32.43     15.35 o 
  -7  -1   4      330.54      368.42     24.79 o 
  -6  -1   4     2357.62     2657.90     67.65 o 
  -5  -1   4      472.54      519.40     30.52 o 
  -4  -1   4     1417.04     1443.36     79.46 o 
  -3  -1   4      571.65      534.89     15.88 o 
  -2  -1   4      634.55      675.35     20.03 o 
  -1  -1   4        8.42        1.00      4.11 o 
   0  -1   4      804.39      783.33     28.53 o 
   1  -1   4     2757.74     2738.96     75.59 o 
   2  -1   4      275.82      279.15     15.34 o 
   3  -1   4       38.49       30.27     10.31 o 
   4  -1   4      229.77      213.84     16.24 o 
   5  -1   4      623.87      641.56     30.83 o 
   6  -1   4        4.53       -0.87     14.68 o 
   7  -1   4       52.91        0.00     18.15 o 
   8  -1   4        1.70       12.88     17.21 o 
   9  -1   4      126.01       92.61     34.29 o 
  -9   0   4      115.30      124.57     29.02 o 
  -8   0   4      540.74      586.01     50.44 o 
  -7   0   4      514.12      506.04     27.14 o 
  -6   0   4        5.57        1.04      3.34 o 
  -5   0   4      823.19      832.47     20.56 o 
  -4   0   4       18.25        4.11      4.21 o 
  -3   0   4     1934.20     1921.98     40.03 o 
  -2   0   4     1355.90     1308.50     26.51 o 
  -1   0   4       15.97       16.55      7.01 o 
   0   0   4      433.03      446.35     29.16 o 
   1   0   4      720.86      647.62     23.25 o 
   2   0   4      935.29     1037.64     44.44 o 
   3   0   4       59.96       35.06     10.84 o 
   4   0   4      184.57      204.88     14.44 o 
   5   0   4      160.18      138.42     14.66 o 
   6   0   4      286.57      280.09     27.56 o 
   7   0   4       13.49       31.76     18.88 o 
   8   0   4      393.30      427.88     44.64 o 
   9   0   4      137.38      154.46     36.70 o 
  -9   1   4       64.20       88.54     23.89 o 
  -8   1   4        0.95       -7.45      7.45 o 
  -7   1   4      535.64      562.04     25.92 o 
  -6   1   4     1298.80     1336.87     32.95 o 
  -5   1   4       68.44       61.86      9.69 o 
  -4   1   4      121.46      112.35     12.76 o 
  -3   1   4      281.12      277.04      9.09 o 
  -2   1   4     1672.47     1634.26     29.31 o 
  -1   1   4       16.67       18.52      4.44 o 
   0   1   4     1793.68     1759.66     63.32 o 
   1   1   4       30.02       26.76      4.20 o 
   2   1   4     1063.58     1032.30     36.69 o 
   3   1   4       47.82       60.14     11.24 o 
   4   1   4     2622.69     2826.17     82.84 o 
   5   1   4     1309.61     1323.45     47.47 o 
   6   1   4        0.23       11.41      7.49 o 
   7   1   4      160.35      138.24     22.22 o 
   8   1   4       20.03       11.08     15.35 o 
   9   1   4      809.29      903.19     70.06 o 
  -9   2   4       63.12       21.22     15.28 o 
  -8   2   4        5.09       -9.27      9.27 o 
  -7   2   4        0.41        1.88      5.16 o 
  -6   2   4      361.79      391.69     14.85 o 
  -5   2   4      223.12      217.89      7.93 o 
  -4   2   4      347.66      358.66     16.04 o 
  -3   2   4      335.98      370.79      9.77 o 
  -2   2   4      121.71       99.85      5.16 o 
  -1   2   4       71.46       50.23      6.40 o 
   0   2   4     1205.44     1248.75     37.98 o 
   1   2   4      553.67      454.54     16.26 o 
   2   2   4      962.36      962.02     31.79 o 
   3   2   4      471.15      455.55     19.01 o 
   4   2   4      506.20      500.61     22.05 o 
   5   2   4     1353.78     1319.66     48.44 o 
   6   2   4     2232.10     2622.08     95.28 o 
   7   2   4       26.40       14.48     17.01 o 
   8   2   4      491.66      547.17     51.11 o 
   9   2   4       11.36       11.88     26.35 o 
  -9   3   4      134.39      128.13     17.76 o 
  -8   3   4        1.61       -2.73     10.58 o 
  -7   3   4       64.11       67.92      7.89 o 
  -6   3   4       76.42       73.02      6.95 o 
  -5   3   4      403.76      430.67     21.72 o 
  -4   3   4      115.52      101.92      5.38 o 
  -3   3   4     3368.69     3489.14     59.78 o 
  -2   3   4      964.89      909.58     20.61 o 
  -1   3   4      101.95       83.12      6.87 o 
   0   3   4      355.01      284.23     16.08 o 
   1   3   4      732.27      735.40     24.76 o 
   2   3   4     3968.99     3846.96    220.78 o 
   3   3   4     1318.44     1313.17     41.24 o 
   4   3   4      833.33      859.50     31.81 o 
   5   3   4     1085.36     1108.14     43.00 o 
   6   3   4      162.43      136.22     16.55 o 
   7   3   4      520.16      492.80     39.23 o 
   8   3   4        0.84        6.81     13.61 o 
   9   3   4      307.36      308.77     30.34 o 
  10   3   4      104.14       74.79     34.03 o 
  -9   4   4       46.54       36.51     26.65 o 
  -8   4   4       49.42       51.23     12.26 o 
  -7   4   4      971.32     1045.15    122.63 o 
  -6   4   4      452.91      457.77     21.71 o 
  -5   4   4        0.07        0.14      3.35 o 
  -4   4   4      870.26      888.96     19.31 o 
  -3   4   4      397.93      403.35     10.85 o 
  -2   4   4     3312.86     3415.32     59.67 o 
  -1   4   4     3055.63     2810.62    336.66 o 
   0   4   4      117.06       95.13      4.60 o 
   1   4   4     2705.89     2576.86     69.68 o 
   2   4   4       14.54       10.22      3.61 o 
   3   4   4     2810.62     2948.00     81.98 o 
   4   4   4      531.64      544.82     22.66 o 
   5   4   4     1603.58     1791.06     83.63 o 
   6   4   4      328.37      300.89     21.05 o 
   7   4   4       10.17       -5.14     15.35 o 
   8   4   4       36.79       30.74     32.36 o 
   9   4   4      195.46      161.00     35.83 o 
  -8   5   4      124.21       61.72     26.22 o 
  -7   5   4        5.65        9.97     11.81 o 
  -6   5   4      360.12      372.32     24.20 o 
  -5   5   4     1661.33     1820.71     42.03 o 
  -4   5   4       20.28       18.74      3.31 o 
  -3   5   4      933.13      889.02     30.51 o 
  -2   5   4      773.49      719.59     30.68 o 
  -1   5   4     1275.96     1285.66     29.44 o 
   0   5   4     1015.56      962.58     19.56 o 
   1   5   4      963.02      942.41     22.16 o 
   2   5   4     2204.98     2186.41     51.82 o 
   3   5   4      110.65      108.27      9.39 o 
   4   5   4      335.57      341.98     18.44 o 
   5   5   4      428.42      412.50     18.74 o 
   6   5   4      480.72      512.81     22.65 o 
   7   5   4        0.78       -5.14     11.14 o 
   8   5   4        2.39       17.95     19.68 o 
   9   5   4       33.22       10.27     24.82 o 
  -8   6   4      365.27      375.37     55.84 o 
  -7   6   4      296.08      311.50     51.54 o 
  -6   6   4      300.72      329.76     81.80 o 
  -5   6   4       50.41       59.30      5.40 o 
  -4   6   4     2389.79     2670.86     53.13 o 
  -3   6   4       88.37       66.64      8.68 o 
  -2   6   4     1735.13     1818.14     49.97 o 
  -1   6   4      636.25      613.57     18.72 o 
   0   6   4       98.78      100.01      8.15 o 
   1   6   4        2.65       -1.34      2.20 o 
   2   6   4      416.15      364.58     12.18 o 
   3   6   4      758.85      766.92     25.49 o 
   4   6   4       37.57       17.79      6.60 o 
   5   6   4        3.04       -1.49      6.51 o 
   6   6   4       50.08       31.88     10.23 o 
   7   6   4      582.34      621.43     53.38 o 
   8   6   4        8.62        6.00     20.62 o 
   9   6   4      142.64      171.74     36.10 o 
  -7   7   4      137.12       93.81     27.02 o 
  -5   7   4      824.11      883.37     55.30 o 
  -4   7   4        9.67        4.42      6.02 o 
  -3   7   4      472.79      469.59     21.74 o 
  -2   7   4      218.00      197.83     17.47 o 
  -1   7   4     1213.29     1317.00     39.29 o 
   0   7   4        0.16        0.73      7.61 o 
   1   7   4      136.08      120.00      6.42 o 
   2   7   4       33.62       27.28      4.26 o 
   3   7   4      644.60      629.58     20.62 o 
   4   7   4       83.88       67.04      7.83 o 
   5   7   4      402.40      387.52     17.95 o 
   6   7   4      419.14      364.23     34.49 o 
   7   7   4       25.28       -2.60     18.95 o 
   8   7   4      306.30      295.10     39.63 o 
   9   7   4        1.82      -12.08     27.56 o 
  -6   8   4        6.79       -0.87     24.49 o 
  -5   8   4      328.50      299.89     28.82 o 
  -4   8   4      111.85       92.28     20.72 o 
  -3   8   4        5.78        2.47      8.57 o 
  -2   8   4        4.05       10.60      8.67 o 
  -1   8   4      844.61      839.69     31.73 o 
   0   8   4       11.46        7.61      8.61 o 
   1   8   4        1.41        5.85      4.30 o 
   2   8   4      753.17      731.57     22.32 o 
   3   8   4        0.35        3.61      4.55 o 
   4   8   4      119.10      121.48      9.11 o 
   5   8   4      162.33      137.73     11.64 o 
   6   8   4      730.95      696.82     75.89 o 
   7   8   4      964.18     1146.17     62.97 o 
   8   8   4        0.06        9.35     16.21 o 
  -4   9   4       71.89       70.02     14.83 o 
  -3   9   4        1.59       -4.70     11.03 o 
  -2   9   4      368.01      405.80     31.86 o 
  -1   9   4        2.31       27.52     16.71 o 
   0   9   4        1.03        0.34      8.32 o 
   1   9   4      557.30      592.38     19.60 o 
   2   9   4      200.52      199.93     13.42 o 
   3   9   4      782.85      808.86     25.43 o 
   4   9   4      665.04      520.17     36.36 o 
   5   9   4      365.59      332.99     25.39 o 
   6   9   4      216.58      170.37     20.57 o 
   7   9   4      220.85      175.06     20.93 o 
   8   9   4      272.65      230.01     26.46 o 
  -4  10   4        0.42       14.65     19.27 o 
  -3  10   4      210.14      242.05     27.92 o 
  -2  10   4       24.58       17.16     10.66 o 
  -1  10   4     1236.04     1382.44     61.30 o 
   0  10   4      417.89      540.50     39.63 o 
   1  10   4       64.19       59.45      9.10 o 
   2  10   4      245.37      236.53     18.08 o 
   3  10   4       22.99       12.66     12.18 o 
   4  10   4      625.29      646.73     40.13 o 
   5  10   4      162.63      145.86     17.14 o 
   6  10   4       49.31       40.65     24.45 o 
   7  10   4      233.88      174.29     22.65 o 
  -3  11   4       15.71       37.16     28.76 o 
  -2  11   4      207.98      175.81     25.76 o 
  -1  11   4       45.21       49.58     18.70 o 
   0  11   4      403.02      461.57     46.10 o 
   1  11   4      512.88      550.71     51.31 o 
   2  11   4       72.70      102.02     20.22 o 
   4  11   4       30.18       -1.96     11.92 o 
   5  11   4      126.43      122.81     16.14 o 
   6  11   4        6.05       33.63     21.02 o 
  -1  12   4      461.66      452.03     45.77 o 
   0  12   4       23.68       32.49     21.68 o 
   1  12   4        5.99        7.54     21.75 o 
   2  12   4       12.91       -8.41     23.49 o 
  -4  -8   5      367.53      347.01     48.84 o 
  -3  -8   5       12.88       16.61     20.08 o 
  -2  -8   5      119.73      114.16     46.20 o 
  -1  -8   5        4.23        5.27     16.61 o 
   0  -8   5       36.56       78.26     30.42 o 
   1  -8   5       43.45        1.73     25.95 o 
   2  -8   5        9.66       15.55     28.56 o 
  -6  -7   5       41.16       53.98     33.43 o 
  -5  -7   5        5.37      -18.88     18.88 o 
  -4  -7   5        2.40      -23.29     23.29 o 
  -3  -7   5      134.94      153.70     25.82 o 
  -2  -7   5       25.62      -10.41     20.88 o 
  -1  -7   5        2.93       12.14     13.88 o 
   0  -7   5        5.99       10.41     14.75 o 
   1  -7   5        2.98      -19.88     19.88 o 
   2  -7   5       10.27        5.20     16.41 o 
   3  -7   5       32.94       15.61     25.95 o 
   4  -7   5       23.45       27.02     33.16 o 
  -7  -6   5       71.28       24.69     23.82 o 
  -6  -6   5        0.17        4.27     18.75 o 
  -5  -6   5       26.93       29.89     23.89 o 
  -4  -6   5      172.99      156.47     30.52 o 
  -3  -6   5       17.82       13.85     10.11 o 
  -2  -6   5       98.39       82.19     16.48 o 
  -1  -6   5       15.71        0.87     17.28 o 
   0  -6   5      393.53      383.11     39.83 o 
   1  -6   5       27.23       14.68     18.95 o 
   2  -6   5       21.01       18.95     19.82 o 
   4  -6   5      364.69      284.50     35.83 o 
  -8  -5   5       76.64       24.69     29.76 o 
  -7  -5   5        2.90       19.55     24.62 o 
  -6  -5   5       15.43       16.08     21.22 o 
  -5  -5   5       14.43       10.14     14.41 o 
  -4  -5   5      597.94      702.96     68.05 o 
  -3  -5   5       47.11       54.50      9.00 o 
  -2  -5   5      540.46      603.92     71.59 o 
  -1  -5   5        4.38       -5.14     11.14 o 
   0  -5   5     1018.41     1096.76     44.69 o 
   1  -5   5      562.59      620.40     32.08 o 
   2  -5   5      332.80      320.52     45.74 o 
   3  -5   5      272.36      269.02     34.63 o 
   4  -5   5        0.37       11.28     19.08 o 
   5  -5   5      353.86      308.92     44.84 o 
   6  -5   5       64.86       75.73     22.95 o 
  -8  -4   5      226.72      335.60     49.37 o 
  -7  -4   5       20.63       11.88     17.81 o 
  -6  -4   5        1.24       16.88     15.21 o 
  -5  -4   5       35.72       46.37     20.22 o 
  -4  -4   5      170.47      173.57     18.31 o 
  -3  -4   5      694.47      741.09     38.76 o 
  -2  -4   5       19.03       13.54      6.01 o 
  -1  -4   5     1950.79     2095.35     54.94 o 
   0  -4   5      182.10      164.05     15.76 o 
   1  -4   5      540.44      538.32     22.29 o 
   2  -4   5      374.79      367.48     18.98 o 
   3  -4   5      428.25      423.44     27.86 o 
   4  -4   5      646.74      556.11     48.97 o 
   5  -4   5       88.07       59.31     18.35 o 
   6  -4   5       71.93       46.50     27.22 o 
   7  -4   5       22.66       20.22     19.35 o 
  -9  -3   5       12.94       15.35     29.82 o 
  -8  -3   5        1.78       42.43     26.29 o 
  -7  -3   5      494.25      532.70     51.78 o 
  -6  -3   5      336.12      390.78     37.16 o 
  -5  -3   5      281.69      348.08     34.49 o 
  -4  -3   5      806.05      866.98     36.94 o 
  -3  -3   5       83.94       82.67     12.90 o 
  -2  -3   5     1453.24     1553.91     57.52 o 
  -1  -3   5        4.09       -3.74      6.43 o 
   0  -3   5     1428.49     1555.67     58.71 o 
   1  -3   5      903.66      959.13     40.37 o 
   2  -3   5        4.94       -5.42      6.46 o 
   3  -3   5       53.20       57.06     11.28 o 
   4  -3   5       17.51       -2.60     15.55 o 
   5  -3   5      624.40      670.87     55.38 o 
   6  -3   5      161.92      122.37     28.02 o 
   7  -3   5        1.26      -16.61     16.61 o 
  -9  -2   5       35.85       21.28     28.89 o 
  -8  -2   5      474.22      458.77     45.97 o 
  -7  -2   5       33.39       19.42     15.21 o 
  -6  -2   5      474.03      532.90     41.37 o 
  -5  -2   5       83.05       57.93     11.17 o 
  -4  -2   5      937.39      995.14     27.86 o 
  -3  -2   5     1815.53     1866.26     47.59 o 
  -2  -2   5       16.40       13.27      6.29 o 
  -1  -2   5      520.45      490.62     22.53 o 
   0  -2   5       14.33       18.37      6.81 o 
   1  -2   5      209.76      201.76     13.99 o 
   2  -2   5     1109.54     1236.11     63.08 o 
   3  -2   5       14.54        7.16      9.50 o 
   4  -2   5      151.68      133.97     14.36 o 
   5  -2   5      190.64      168.20     21.75 o 
   6  -2   5      462.69      505.54     47.24 o 
   7  -2   5       76.69       32.23     18.28 o 
   8  -2   5      138.96      160.73     33.89 o 
  -9  -1   5       17.72       -3.40     18.68 o 
  -8  -1   5      101.25       97.41     25.42 o 
  -7  -1   5      777.23      779.76     59.38 o 
  -6  -1   5      255.84      302.24     29.49 o 
  -5  -1   5        9.10        3.74     10.44 o 
  -4  -1   5       17.39       15.09      3.21 o 
  -3  -1   5      132.60      111.97      7.56 o 
  -2  -1   5     2155.62     2241.56     54.03 o 
  -1  -1   5       26.54       29.30      9.84 o 
   0  -1   5      113.70       97.00     10.35 o 
   1  -1   5        6.33       -4.11      6.07 o 
   2  -1   5       43.99       50.52      9.51 o 
   3  -1   5        0.78       -2.54      5.89 o 
   4  -1   5      544.80      584.77     29.84 o 
   5  -1   5        7.15       -6.94      9.47 o 
   6  -1   5        7.30        0.87     12.14 o 
   7  -1   5       18.29       31.16     21.62 o 
   8  -1   5      366.26      334.14     42.43 o 
  -9   0   5       57.75       64.45     22.08 o 
  -8   0   5       70.33       88.87     22.89 o 
  -7   0   5      161.27      162.73     26.15 o 
  -6   0   5      216.03      182.32     20.51 o 
  -5   0   5      188.18      162.63     19.48 o 
  -4   0   5       10.92        6.31      3.59 o 
  -3   0   5       77.17       63.77      6.28 o 
  -2   0   5      293.30      308.07     11.81 o 
  -1   0   5      502.60      497.61     19.64 o 
   0   0   5      122.65      107.11      8.83 o 
   1   0   5      577.80      606.84     23.16 o 
   2   0   5        0.16       -1.28      5.97 o 
   3   0   5      271.32      265.86     15.92 o 
   4   0   5      155.08      155.86     13.68 o 
   5   0   5     1107.05     1197.67     61.42 o 
   6   0   5      135.26      123.03     21.55 o 
   7   0   5      185.91      149.59     24.95 o 
   8   0   5       94.87       91.81     29.16 o 
   9   0   5       69.17       28.22     31.63 o 
  -9   1   5       96.68       91.47     24.55 o 
  -8   1   5        0.85       -1.67     11.81 o 
  -7   1   5      108.02      133.11     19.42 o 
  -6   1   5        1.03       -2.21      3.46 o 
  -5   1   5      230.64      230.28     27.90 o 
  -4   1   5      178.92      163.60      8.16 o 
  -3   1   5      855.75      835.23     20.77 o 
  -2   1   5     1331.04     1396.19     30.43 o 
  -1   1   5     1984.51     2113.18     60.01 o 
   0   1   5      643.22      662.37     23.05 o 
   1   1   5     2880.49     2965.15     90.13 o 
   3   1   5      637.96      721.52     29.02 o 
   4   1   5      569.27      515.45     24.89 o 
   5   1   5       53.85       47.35     11.45 o 
   6   1   5      822.35      858.29     57.58 o 
   7   1   5      511.27      515.95     45.44 o 
   8   1   5      618.35      627.71     59.05 o 
   9   1   5      210.06      135.38     28.96 o 
  -9   2   5       10.55        1.67     15.21 o 
  -8   2   5        3.91       10.14     11.81 o 
  -7   2   5      236.42      247.47     28.69 o 
  -6   2   5      214.61      184.52     10.29 o 
  -5   2   5       54.71       50.49      5.48 o 
  -4   2   5       92.76       93.13      7.09 o 
  -3   2   5      964.09      907.08     28.26 o 
  -2   2   5     3439.67     3612.74     63.19 o 
  -1   2   5        5.17        6.34      3.76 o 
   0   2   5     2775.96     3048.60     86.56 o 
   1   2   5       10.77        8.59      4.07 o 
   2   2   5     2601.36     2781.40     77.49 o 
   3   2   5     1381.65     1349.85     44.93 o 
   4   2   5      332.33      324.33     19.32 o 
   5   2   5     1078.65     1046.30     53.14 o 
   6   2   5      260.18      244.06     25.55 o 
   7   2   5      390.64      423.27     40.10 o 
   8   2   5      108.75       97.68     28.89 o 
   9   2   5      289.57      294.44     41.63 o 
  -9   3   5       29.39        3.40     14.34 o 
  -8   3   5        8.15       -2.88     15.25 o 
  -7   3   5       61.08       59.94     14.03 o 
  -6   3   5     1157.06     1219.20     28.58 o 
  -5   3   5      653.39      713.28     23.94 o 
  -4   3   5      216.83      192.53     12.23 o 
  -3   3   5     1000.43      976.47     22.80 o 
  -2   3   5      196.96      170.23      6.36 o 
  -1   3   5     3317.59     3483.39     66.67 o 
   0   3   5      664.05      685.20     21.76 o 
   1   3   5     6776.66     7175.56    189.50 o 
   2   3   5     1397.50     1363.01     41.34 o 
   3   3   5       31.58       39.09      6.26 o 
   4   3   5     1006.82      950.23     35.46 o 
   5   3   5      450.67      420.89     22.81 o 
   6   3   5      909.41      958.97     42.44 o 
   7   3   5      310.24      362.76     35.70 o 
   8   3   5        3.55      -11.88     20.35 o 
   9   3   5        1.33        3.40     24.55 o 
  -8   4   5       11.60       19.82     12.50 o 
  -7   4   5      994.06     1042.26    100.61 o 
  -6   4   5      165.15      154.88     12.47 o 
  -5   4   5     1352.78     1436.46     31.86 o 
  -4   4   5      570.22      562.00     18.82 o 
  -3   4   5     1361.10     1394.25     29.11 o 
  -2   4   5     1743.09     1757.34     33.76 o 
  -1   4   5       16.97       10.39      5.84 o 
   0   4   5      954.25      923.81     24.25 o 
   1   4   5      778.61      796.09     24.95 o 
   2   4   5     3048.88     3149.06     87.86 o 
   3   4   5     1602.09     1650.23     52.18 o 
   4   4   5       65.07       47.04     10.48 o 
   5   4   5      420.79      359.18     21.43 o 
   6   4   5      156.62      138.93     40.80 o 
   7   4   5      321.94      328.13     35.70 o 
   8   4   5        7.52       -0.87     13.54 o 
   9   4   5       71.16       87.17     21.76 o 
  -8   5   5      285.26      245.93     40.57 o 
  -7   5   5      302.52      324.84     81.47 o 
  -6   5   5      368.18      363.05     28.41 o 
  -5   5   5      774.17      794.89     23.36 o 
  -4   5   5      397.31      391.78     18.24 o 
  -3   5   5        2.86        2.91      2.12 o 
  -2   5   5      156.74      126.28      9.69 o 
  -1   5   5     3725.81     3872.67     86.65 o 
   0   5   5      229.11      236.62     12.34 o 
   1   5   5      666.85      676.97     18.36 o 
   2   5   5      390.24      398.67     20.32 o 
   3   5   5       33.72       24.25      6.54 o 
   4   5   5      400.02      355.87     19.31 o 
   5   5   5      849.05      965.03     38.66 o 
   6   5   5      238.03      164.26     19.75 o 
   7   5   5      147.60      122.50     22.15 o 
   8   5   5      185.66      176.52     37.03 o 
   9   5   5      411.04      422.41     58.85 o 
  -8   6   5       25.04       -8.47     22.82 o 
  -7   6   5       81.39       64.92     22.75 o 
  -6   6   5       27.28       17.81     12.69 o 
  -5   6   5      768.70      859.03     25.64 o 
  -4   6   5      553.66      562.59     28.34 o 
  -3   6   5        6.51        3.10      6.01 o 
  -2   6   5       88.22       80.16      9.63 o 
  -1   6   5      127.27      100.25      9.44 o 
   0   6   5      634.54      643.53     57.71 o 
   1   6   5       14.72       12.10      2.74 o 
   2   6   5       59.50       49.40      4.86 o 
   3   6   5       77.02       73.23     10.32 o 
   4   6   5        5.06        0.25      5.60 o 
   5   6   5      121.71       98.82      9.12 o 
   6   6   5      370.59      389.05     33.49 o 
   7   6   5      162.25      126.57     23.09 o 
   8   6   5        1.21       13.68     17.08 o 
   9   6   5       74.90       88.94     24.82 o 
  -7   7   5       10.01       17.75     23.62 o 
  -6   7   5       24.85       15.30     16.57 o 
  -5   7   5       27.58       -2.64     11.44 o 
  -4   7   5      101.74       62.03     13.63 o 
  -3   7   5        7.38        5.20      6.51 o 
  -2   7   5      130.56      122.69     10.93 o 
  -1   7   5       27.56       14.43     10.12 o 
   0   7   5       31.36       26.01      7.07 o 
   1   7   5        6.41        9.76      2.84 o 
   2   7   5     1213.16     1257.83     52.78 o 
   3   7   5      857.06      910.79     26.46 o 
   4   7   5       40.53       42.20      6.20 o 
   5   7   5      354.23      389.58     32.76 o 
   6   7   5       46.57       13.74     15.48 o 
   7   7   5      925.08      948.30     67.39 o 
   8   7   5      234.42      267.15     44.70 o 
   9   7   5      115.34       56.71     24.89 o 
  -6   8   5       58.41       31.23     19.42 o 
  -5   8   5       75.81       51.24     15.17 o 
  -4   8   5      259.43      171.97     26.69 o 
  -3   8   5       15.45        2.54     11.70 o 
  -2   8   5      388.86      383.27     29.32 o 
  -1   8   5     1217.37     1310.03     60.95 o 
   0   8   5       82.71       64.48     14.62 o 
   1   8   5       64.18       50.06      4.07 o 
   2   8   5        3.38        7.33      3.69 o 
   3   8   5     1279.25     1360.56     37.66 o 
   4   8   5      942.04     1089.41     37.54 o 
   5   8   5        7.74       14.52      8.14 o 
   6   8   5      539.91      565.20     33.21 o 
   7   8   5       48.20       51.57     18.88 o 
   8   8   5      392.29      458.30     47.44 o 
  -5   9   5      224.88      224.57     26.71 o 
  -4   9   5       82.55       68.84     16.34 o 
  -3   9   5       27.31       37.75     15.91 o 
  -2   9   5      217.39      207.89     20.22 o 
  -1   9   5      258.20      217.64     28.82 o 
   0   9   5      630.01      666.14     44.24 o 
   1   9   5      772.58      783.58     20.88 o 
   2   9   5     1946.56     2066.56     74.46 o 
   3   9   5      135.71      112.58     13.22 o 
   4   9   5       66.26       52.41      7.99 o 
   5   9   5      885.28      916.15     45.37 o 
   6   9   5      153.53       98.19     18.05 o 
   7   9   5      291.52      243.47     25.19 o 
   8   9   5       61.00       50.81     17.42 o 
  -4  10   5      651.08      654.10     52.55 o 
  -3  10   5      279.48      232.77     78.20 o 
  -2  10   5      115.84      121.98     20.08 o 
  -1  10   5      861.56      941.89     69.32 o 
   0  10   5       15.23       -1.67     18.61 o 
   1  10   5      697.82      819.13     55.24 o 
   2  10   5      194.85      169.70     12.83 o 
   3  10   5     1307.27     1494.00     62.70 o 
   4  10   5      288.93      271.27     21.74 o 
   5  10   5        1.18       22.46     12.91 o 
   6  10   5       44.82        4.19     11.12 o 
   7  10   5       69.08       29.38     14.14 o 
  -3  11   5      188.89      171.01     29.70 o 
  -2  11   5      144.58      151.66     36.90 o 
  -1  11   5       71.30       71.46     21.02 o 
   0  11   5      473.71      577.60     49.77 o 
   1  11   5       64.03       22.82     22.82 o 
   2  11   5       93.79      116.76     21.15 o 
   3  11   5        6.19      -15.39     15.39 o 
   4  11   5      169.86      122.97     27.82 o 
   5  11   5       50.13       56.31     28.56 o 
   6  11   5        1.67       -7.40     12.23 o 
  -1  12   5       15.27      -12.54     23.42 o 
   0  12   5       65.09       62.05     23.49 o 
   1  12   5       82.57      100.95     26.09 o 
   2  12   5        5.59        5.07     17.68 o 
   3  12   5        3.73       -5.87     16.01 o 
  -5  -7   6        7.67       -1.73     30.16 o 
  -4  -7   6      227.70      227.98     44.10 o 
  -3  -7   6       50.10       25.09     26.82 o 
  -2  -7   6        2.68       14.75     19.02 o 
  -1  -7   6       25.67       16.41     17.28 o 
   0  -7   6       56.32       28.42     21.55 o 
   1  -7   6        0.45      -16.35     18.08 o 
   2  -7   6       94.19       80.80     30.96 o 
  -6  -6   6        2.19      -16.21     23.02 o 
  -5  -6   6        0.32       -6.81     17.95 o 
  -4  -6   6      105.42      110.49     30.82 o 
  -3  -6   6        7.49        3.40     24.02 o 
  -2  -6   6       11.21       24.89     18.01 o 
  -1  -6   6      121.08       74.73     25.75 o 
   0  -6   6        2.82       14.61     15.41 o 
   1  -6   6       92.36       70.26     19.75 o 
   2  -6   6       19.17       22.28     18.01 o 
   3  -6   6      323.63      346.21     44.10 o 
   4  -6   6      236.86      218.64     40.90 o 
  -7  -5   6      140.71      118.90     33.16 o 
  -6  -5   6       13.50       22.89     25.42 o 
  -5  -5   6       28.94       15.28     17.81 o 
  -4  -5   6       25.92       33.09     23.75 o 
  -3  -5   6      322.69      289.97     35.76 o 
  -2  -5   6       17.18        9.34     20.42 o 
  -1  -5   6       14.38       23.89     14.48 o 
   0  -5   6      773.54      880.58     65.25 o 
   1  -5   6        3.74      -12.81     17.95 o 
   2  -5   6      320.32      318.12     36.03 o 
   3  -5   6       71.76       45.57     23.22 o 
   4  -5   6      265.53      251.07     39.97 o 
   5  -5   6      201.50      167.67     34.16 o 
  -8  -4   6       25.09       16.08     21.22 o 
  -7  -4   6       48.96       64.25     23.69 o 
  -6  -4   6       70.62       23.62     24.49 o 
  -5  -4   6      220.96      179.28     29.49 o 
  -4  -4   6      509.95      530.89     48.11 o 
  -3  -4   6      169.03      176.55     19.98 o 
  -2  -4   6      249.49      232.85     26.22 o 
  -1  -4   6        6.38        4.96     11.01 o 
   0  -4   6       21.72       15.51      6.32 o 
   1  -4   6     1073.68     1164.49     48.32 o 
   2  -4   6       34.15        9.45     10.73 o 
   3  -4   6       87.30       59.18     22.28 o 
   4  -4   6      207.22      202.16     27.76 o 
   5  -4   6       45.14       46.17     21.82 o 
   6  -4   6       45.92        7.87     28.09 o 
  -8  -3   6        3.55       22.82     21.15 o 
  -7  -3   6      534.35      548.11     51.57 o 
  -6  -3   6       13.91       20.95     20.15 o 
  -5  -3   6      199.10      201.50     31.83 o 
  -4  -3   6        0.08       -0.87     10.01 o 
  -3  -3   6     1165.05     1287.95     57.58 o 
  -2  -3   6      597.09      586.43     12.95 o 
  -1  -3   6      272.55      287.70     28.96 o 
   0  -3   6       23.98       15.35      8.61 o 
   1  -3   6        8.28      -10.05     10.05 o 
   2  -3   6      394.57      392.98     33.36 o 
   3  -3   6        4.12        0.00     11.14 o 
   4  -3   6        2.09      -15.55     15.55 o 
   5  -3   6      116.46       77.33     25.22 o 
   6  -3   6        2.31       35.83     26.22 o 
   7  -3   6        2.09      -18.41     18.41 o 
  -8  -2   6       43.44        2.54     24.42 o 
  -7  -2   6      813.90      808.92     69.99 o 
  -6  -2   6      345.40      390.85     37.70 o 
  -5  -2   6        1.30       -5.00     15.81 o 
  -4  -2   6      936.57     1002.90     42.60 o 
  -3  -2   6        5.96        5.93      1.94 o 
  -2  -2   6      183.17      174.93      9.28 o 
  -1  -2   6       59.99       45.76     13.44 o 
   0  -2   6       15.31        6.98      7.94 o 
   1  -2   6     1588.12     1660.09     59.55 o 
   2  -2   6       43.06       49.36     12.53 o 
   3  -2   6       11.89       -8.54      9.41 o 
   4  -2   6       14.55       -6.87     15.48 o 
   5  -2   6     1143.90     1260.95     87.74 o 
   6  -2   6      100.22      161.00     33.09 o 
   7  -2   6       19.57       13.08     19.22 o 
  -9  -1   6       58.12       54.84     22.75 o 
  -8  -1   6       74.47       63.05     21.88 o 
  -7  -1   6      182.84      174.07     28.49 o 
  -6  -1   6      356.04      342.88     30.89 o 
  -5  -1   6      243.71      215.81     37.46 o 
  -4  -1   6       30.83       29.05      4.80 o 
  -3  -1   6      647.61      649.39     23.16 o 
  -2  -1   6       40.27       21.25      7.25 o 
  -1  -1   6       13.60       20.24     19.85 o 
   0  -1   6       69.31       63.26      7.93 o 
   1  -1   6      620.10      634.67     28.28 o 
   2  -1   6      784.94      803.22     35.69 o 
   3  -1   6      314.47      331.94     32.06 o 
   4  -1   6       46.35       39.50     17.15 o 
   5  -1   6      813.65      802.31     55.71 o 
   6  -1   6      606.19      739.40     61.85 o 
   7  -1   6      116.56      104.02     30.36 o 
   8  -1   6      331.50      466.58     52.98 o 
  -9   0   6      151.86      100.95     29.49 o 
  -8   0   6        2.98        0.00     11.74 o 
  -7   0   6      162.79      205.43     29.29 o 
  -6   0   6      711.83      761.88     51.71 o 
  -5   0   6       29.33       18.18      9.30 o 
  -4   0   6        1.71        1.61      5.30 o 
  -3   0   6      201.46      176.34     10.60 o 
  -2   0   6      839.70      844.81     34.94 o 
  -1   0   6       22.55       10.42      6.34 o 
   0   0   6      102.81       96.47      9.63 o 
   1   0   6       54.66       36.13     13.48 o 
   2   0   6      867.97      877.69     37.23 o 
   3   0   6       86.85       83.21     11.28 o 
   4   0   6      901.30      876.45     44.14 o 
   5   0   6      492.69      498.00     43.97 o 
   6   0   6      110.71       58.51     17.21 o 
   7   0   6      270.27      268.62     37.10 o 
   8   0   6       14.55       11.21     27.49 o 
  -9   1   6        1.56        1.67     23.49 o 
  -8   1   6        9.01       -1.67     12.54 o 
  -7   1   6       85.32       69.99     19.15 o 
  -6   1   6      172.63      177.65     14.95 o 
  -5   1   6      931.83      949.53     31.65 o 
  -4   1   6      407.55      396.32     14.13 o 
  -3   1   6       23.48       28.97      4.89 o 
  -2   1   6      342.16      315.46     12.30 o 
  -1   1   6     3964.67     4372.38    123.10 o 
   0   1   6     1903.42     2042.45     65.05 o 
   1   1   6     1724.47     1727.70     55.63 o 
   2   1   6       46.53       26.74      7.09 o 
   3   1   6     1614.39     1727.09     59.96 o 
   4   1   6        1.16        5.50      7.17 o 
   5   1   6     1145.00     1117.70     67.85 o 
   6   1   6      811.64      821.73     59.25 o 
   7   1   6       88.68       41.90     17.08 o 
   8   1   6      159.12      163.93     31.63 o 
   9   1   6        2.11       17.88     23.89 o 
  -9   2   6       21.51       24.29     20.08 o 
  -8   2   6        1.90       -7.54     17.55 o 
  -7   2   6       41.92       54.91     15.01 o 
  -6   2   6      193.92      190.73     20.29 o 
  -5   2   6      760.41      799.06     36.58 o 
  -4   2   6      318.87      316.23     12.44 o 
  -3   2   6      912.07      905.88     23.80 o 
  -2   2   6      598.05      624.05     16.91 o 
  -1   2   6     3276.37     3599.66     99.07 o 
   0   2   6      237.62      280.43     13.96 o 
   1   2   6        5.05       -0.16      4.46 o 
   2   2   6     3730.32     3928.28    172.57 o 
   3   2   6       63.71       48.53     16.91 o 
   4   2   6       83.11       52.24     10.27 o 
   5   2   6      409.35      402.55     24.87 o 
   6   2   6      230.12      262.54     29.82 o 
   7   2   6      644.91      675.41     52.11 o 
   8   2   6       18.81       30.56     19.55 o 
   9   2   6       14.17       22.89     22.08 o 
  -8   3   6        3.24       26.69     19.22 o 
  -7   3   6      126.03      170.40     22.48 o 
  -6   3   6      571.17      599.66     28.21 o 
  -5   3   6       26.68       26.35      6.12 o 
  -4   3   6      771.55      794.62     22.35 o 
  -3   3   6      569.05      556.11     16.05 o 
  -2   3   6     2012.94     2006.55     40.24 o 
  -1   3   6     1895.17     1978.49     47.02 o 
   0   3   6      283.29      262.34     12.27 o 
   1   3   6       38.72       41.25      6.58 o 
   2   3   6      109.58      121.95     10.14 o 
   3   3   6     1666.71     1705.56     58.31 o 
   4   3   6      385.38      413.59     21.38 o 
   5   3   6       90.81       99.91     12.50 o 
   6   3   6      273.35      258.74     27.16 o 
   7   3   6       12.52       38.03     18.61 o 
   8   3   6        1.11       -9.27     16.08 o 
   9   3   6       62.63       -1.67     18.61 o 
  -7   4   6        4.01       28.22     14.95 o 
  -6   4   6      809.44      843.12     60.41 o 
  -5   4   6     1153.69     1184.47     34.85 o 
  -4   4   6        3.22        4.62      4.07 o 
  -3   4   6      999.90     1079.05     26.35 o 
  -2   4   6       74.87       76.29      4.52 o 
  -1   4   6     1149.53     1191.37     26.78 o 
   0   4   6      750.30      724.64     19.26 o 
   1   4   6       66.00       59.53      5.67 o 
   2   4   6      412.27      365.95     17.10 o 
   3   4   6       30.97       15.59      5.35 o 
   4   4   6      152.47      152.06     22.05 o 
   5   4   6        2.44       -0.39      7.25 o 
   6   4   6      373.60      398.39     35.56 o 
   7   4   6       30.10       19.42     20.28 o 
   8   4   6       23.72       31.29     18.61 o 
   9   4   6       18.45      -16.88     19.42 o 
  -7   5   6      195.35      180.88     21.62 o 
  -6   5   6       55.19       40.49      9.13 o 
  -5   5   6       81.49       85.18     11.44 o 
  -4   5   6      832.20      841.45     27.89 o 
  -3   5   6        0.45        1.55      2.67 o 
  -2   5   6      292.45      282.66      8.37 o 
  -1   5   6      393.76      359.24     10.00 o 
   0   5   6      150.69      139.50      8.99 o 
   1   5   6        7.96        3.92      4.20 o 
   2   5   6     1212.76     1255.72     50.01 o 
   3   5   6      528.30      516.69     21.45 o 
   4   5   6      127.88      130.21     16.25 o 
   5   5   6       14.57       15.75      8.93 o 
   6   5   6     1099.75     1247.40     73.26 o 
   7   5   6      448.30      628.77     49.31 o 
   8   5   6       33.27       23.69     23.69 o 
   9   5   6      164.52      168.62     24.56 o 
  -7   6   6       83.17       64.05     22.75 o 
  -6   6   6       17.76       11.60     12.52 o 
  -5   6   6      590.02      600.08     50.24 o 
  -4   6   6      142.53      137.97      9.00 o 
  -3   6   6       73.70       65.46     13.29 o 
  -2   6   6       36.29       24.76      8.05 o 
  -1   6   6      938.79      978.50     31.04 o 
   0   6   6       19.45       10.19      2.58 o 
   1   6   6       34.02       32.16      6.07 o 
   2   6   6      517.39      541.40     22.24 o 
   3   6   6      598.04      655.74     26.96 o 
   4   6   6      402.80      413.40     22.32 o 
   5   6   6      534.47      491.95     26.38 o 
   6   6   6       37.26       35.70     14.48 o 
   7   6   6       67.07       27.08     14.88 o 
   8   6   6      700.35      743.53     85.20 o 
   9   6   6       27.40       71.52     33.23 o 
  -7   7   6       24.34       37.03     25.29 o 
  -6   7   6       17.05        5.47     16.88 o 
  -5   7   6      122.21      105.59     39.06 o 
  -4   7   6      867.65      812.65     61.18 o 
  -3   7   6      255.25      299.37     33.09 o 
  -2   7   6       22.28       17.60      9.15 o 
  -1   7   6      688.08      713.45     33.35 o 
   0   7   6     1479.66     1614.23     93.81 o 
   1   7   6      435.36      448.75     18.60 o 
   2   7   6      690.05      697.84     21.76 o 
   3   7   6       30.30       19.02      6.33 o 
   4   7   6      726.55      744.30     38.63 o 
   5   7   6      295.27      265.28     26.62 o 
   6   7   6      825.55      740.26     63.65 o 
   7   7   6      816.03      883.91     77.33 o 
   8   7   6        0.88      -17.08     23.09 o 
  -6   8   6        5.68        7.40     18.86 o 
  -5   8   6      251.41      247.04     25.05 o 
  -4   8   6      310.33      320.79     41.50 o 
  -3   8   6      107.05       53.38     17.81 o 
  -2   8   6      855.66      905.66     56.25 o 
  -1   8   6        9.87       -8.54     11.08 o 
   0   8   6      802.03      850.15     39.79 o 
   1   8   6      647.84      676.21     18.12 o 
   2   8   6      542.79      545.26     18.66 o 
   3   8   6      981.26     1052.56     31.15 o 
   4   8   6      155.66      117.88     11.69 o 
   5   8   6      313.73      282.83     26.25 o 
   6   8   6       50.73       23.22     13.74 o 
   7   8   6      254.69      228.45     35.30 o 
   8   8   6      482.46      461.10     51.64 o 
  -5   9   6       53.73       30.93     17.79 o 
  -4   9   6       98.06       76.70     16.98 o 
  -3   9   6      238.06      202.23     29.62 o 
  -2   9   6       43.22      -14.41     19.55 o 
  -1   9   6      528.30      532.63     47.71 o 
   0   9   6      711.34      727.79     51.24 o 
   1   9   6       82.25       68.40     14.71 o 
   2   9   6      169.36      159.31     10.00 o 
   3   9   6        0.89       15.67      8.17 o 
   4   9   6     1004.69     1132.84     53.90 o 
   5   9   6      221.72      205.34     20.04 o 
   6   9   6       74.27       54.11     20.02 o 
   7   9   6       17.35       26.97     21.12 o 
  -4  10   6      475.51      529.29     59.91 o 
  -3  10   6        1.20      -12.68     17.75 o 
  -2  10   6      464.42      485.79     47.44 o 
  -1  10   6       26.89        0.00     13.61 o 
   0  10   6      678.63      638.91     52.84 o 
   1  10   6      620.15      654.12     42.17 o 
   2  10   6       56.64       28.82     16.08 o 
   3  10   6        1.92        5.26     14.78 o 
   4  10   6        6.89        8.75     10.81 o 
   5  10   6      115.49       69.18     13.35 o 
   6  10   6        2.09       16.44     13.05 o 
   7  10   6        4.86       10.73     18.37 o 
  -3  11   6      264.84      296.17     40.43 o 
  -2  11   6       30.13       12.68     29.49 o 
  -1  11   6      177.03      181.81     30.42 o 
   0  11   6        0.35       16.08     23.75 o 
   1  11   6       44.76       57.71     17.81 o 
   2  11   6       22.27       12.57     11.05 o 
   3  11   6       92.33       41.37     21.08 o 
   4  11   6        2.60        9.27     17.68 o 
   5  11   6        0.58        1.67     20.15 o 
   1  12   6        1.25        7.61     20.28 o 
   2  12   6        3.03       32.96     20.28 o 
   3  12   6       45.52       52.24     23.62 o 
  -2  -7   7       10.52       11.21     21.55 o 
  -1  -7   7      104.44       51.51     33.49 o 
  -4  -6   7      103.72       57.38     26.55 o 
  -3  -6   7       73.18       71.92     29.96 o 
  -2  -6   7       33.24      -16.28     23.95 o 
  -1  -6   7        2.17      -24.75     24.75 o 
   0  -6   7      275.53      322.39     39.37 o 
   1  -6   7       87.58       36.63     18.75 o 
   2  -6   7        0.54       29.89     28.16 o 
  -6  -5   7       15.41        5.07     27.16 o 
  -5  -5   7       74.78       22.89     21.22 o 
  -4  -5   7      226.88      235.06     37.36 o 
  -3  -5   7      176.57      185.95     31.43 o 
  -2  -5   7       82.09       21.22     24.62 o 
  -1  -5   7      846.74     1014.55     70.19 o 
   0  -5   7        1.40       -7.61     14.41 o 
   1  -5   7      193.85      145.18     32.29 o 
   2  -5   7      273.95      274.89     41.77 o 
   3  -5   7       67.08       14.55     20.55 o 
   4  -5   7      154.54      149.32     32.83 o 
  -7  -4   7      231.58      211.04     40.57 o 
  -6  -4   7       27.95       10.07     18.55 o 
  -5  -4   7       18.71       16.01     22.68 o 
  -4  -4   7      219.20      246.33     37.03 o 
  -3  -4   7      113.93      125.30     27.76 o 
  -2  -4   7      523.79      488.19     46.44 o 
  -1  -4   7       14.23       -3.40     12.61 o 
   0  -4   7      935.86     1110.56     68.19 o 
   1  -4   7      164.29      144.58     27.09 o 
   2  -4   7      112.34       91.67     27.16 o 
   3  -4   7       10.36       -3.40     14.55 o 
   4  -4   7       63.31       56.85     28.42 o 
   5  -4   7      144.74      152.92     36.56 o 
  -7  -3   7        8.54        0.00     26.02 o 
  -6  -3   7      302.78      337.00     43.57 o 
  -5  -3   7      102.17       85.07     20.02 o 
  -4  -3   7       41.42       50.84     21.68 o 
  -3  -3   7      755.79      875.28     35.98 o 
  -2  -3   7        1.51       -4.71     10.41 o 
  -1  -3   7      424.00      432.41     36.10 o 
   0  -3   7        1.22       24.35     17.61 o 
   1  -3   7      263.36      237.59     28.69 o 
   2  -3   7      121.50       91.47     22.89 o 
   3  -3   7       33.32       28.96     16.21 o 
   4  -3   7       23.76       26.62     18.08 o 
   5  -3   7       13.79        9.54     19.08 o 
   6  -3   7       27.94       24.42     22.68 o 
  -8  -2   7        3.74       -4.20     20.08 o 
  -7  -2   7     1022.42     1277.30    102.35 o 
  -6  -2   7        4.67        5.80     13.28 o 
  -5  -2   7       40.99       33.09     19.88 o 
  -4  -2   7       48.62       52.84     19.82 o 
  -3  -2   7      568.17      622.92     25.50 o 
  -2  -2   7      372.34      369.04     18.37 o 
  -1  -2   7       12.22        2.14      9.07 o 
   0  -2   7        1.27       -8.34      8.34 o 
   1  -2   7        3.49        0.00     10.07 o 
   2  -2   7      204.58      239.19     24.62 o 
   3  -2   7       23.37       17.01     17.01 o 
   4  -2   7        7.56       24.89     15.41 o 
   5  -2   7      226.47      135.71     28.56 o 
   6  -2   7      169.46      128.70     31.36 o 
   7  -2   7        6.43       22.68     30.56 o 
  -8  -1   7       61.97       58.38     22.55 o 
  -7  -1   7      183.73      161.86     26.62 o 
  -6  -1   7      106.73      118.96     21.48 o 
  -5  -1   7      145.71      129.50     11.65 o 
  -4  -1   7       22.94       10.03      4.90 o 
  -3  -1   7       54.93       52.02      4.64 o 
  -2  -1   7      186.94      163.03     35.96 o 
  -1  -1   7       70.63       47.45     13.18 o 
   0  -1   7      138.31      147.39     15.87 o 
   1  -1   7      136.16      126.84     20.92 o 
   2  -1   7      549.20      515.72     28.13 o 
   3  -1   7       80.11       74.79     16.15 o 
   4  -1   7      198.43      175.47     28.29 o 
   5  -1   7      538.97      668.47     51.31 o 
   6  -1   7       12.45       44.97     19.02 o 
   7  -1   7       86.31       67.65     25.15 o 
  -8   0   7        0.85       15.81     26.55 o 
  -7   0   7        9.64      -19.82     19.82 o 
  -6   0   7      376.64      402.72     41.17 o 
  -5   0   7       47.05       26.11      5.86 o 
  -4   0   7       10.09        1.20      4.08 o 
  -3   0   7      155.62      165.81     12.39 o 
  -2   0   7       33.91       23.59      8.03 o 
  -1   0   7       26.23       10.71      6.91 o 
   0   0   7       10.48        5.09      8.57 o 
   1   0   7     1305.80     1315.38     86.97 o 
   2   0   7      476.86      504.09     28.24 o 
   3   0   7      173.26      178.45     56.45 o 
   4   0   7      193.66      242.40     28.22 o 
   5   0   7      149.42      116.63     26.62 o 
   6   0   7      254.51      361.42     40.57 o 
   7   0   7      125.06      130.97     29.29 o 
   8   0   7       62.32       65.45     35.30 o 
  -8   1   7       10.15        4.94     14.88 o 
  -7   1   7       66.56       60.12     17.28 o 
  -6   1   7       28.65       25.82     11.21 o 
  -5   1   7      349.36      320.36     17.03 o 
  -4   1   7        1.37        9.74      5.22 o 
  -3   1   7      493.95      493.65     13.58 o 
  -2   1   7     1519.81     1570.77     58.59 o 
  -1   1   7       91.31       70.21      9.14 o 
   0   1   7      891.20      938.92     37.54 o 
   1   1   7       14.18       12.60     12.64 o 
   2   1   7     1901.32     2200.75     84.54 o 
   3   1   7     1201.53     1382.23     51.33 o 
   4   1   7       38.08       62.92     14.48 o 
   5   1   7      424.09      502.54     42.83 o 
   6   1   7        8.41        6.87     12.81 o 
   7   1   7      139.84      177.08     33.36 o 
   8   1   7       80.34       52.18     31.63 o 
  -8   2   7       31.16       58.58     19.82 o 
  -7   2   7      107.97       86.20     23.02 o 
  -6   2   7      913.82      982.90     46.89 o 
  -5   2   7      238.26      257.85     24.55 o 
  -4   2   7      603.18      621.89     29.42 o 
  -3   2   7      155.07      155.09     12.23 o 
  -2   2   7     1145.24     1177.75     38.83 o 
  -1   2   7     2031.41     2094.78     67.91 o 
   0   2   7       41.26       38.94      7.37 o 
   1   2   7     1147.02     1203.90     42.22 o 
   2   2   7      210.74      204.46     14.32 o 
   3   2   7      285.07      304.05     33.46 o 
   4   2   7      183.49      199.04     16.70 o 
   5   2   7       20.03       -6.81     14.41 o 
   6   2   7      425.70      455.17     40.03 o 
   7   2   7      160.61      161.40     33.16 o 
   8   2   7      107.90       98.48     28.89 o 
  -8   3   7        2.65       -9.07     16.48 o 
  -7   3   7       79.37       59.78     18.01 o 
  -6   3   7       53.94       65.03     13.51 o 
  -5   3   7     1240.16     1347.73     50.77 o 
  -4   3   7      338.65      325.69     25.37 o 
  -3   3   7       33.15       27.59      4.98 o 
  -2   3   7     1231.43     1278.45     27.81 o 
  -1   3   7        6.52        3.03      5.35 o 
   0   3   7      871.32      905.28     32.95 o 
   1   3   7      120.49      126.73     10.47 o 
   2   3   7     1336.36     1428.36     51.16 o 
   3   3   7      815.85      787.61     41.00 o 
   4   3   7       34.16       37.54     11.00 o 
   5   3   7        3.00       10.94     11.81 o 
   6   3   7      226.35      256.54     31.29 o 
   7   3   7      176.52      177.34     30.42 o 
   8   3   7        1.10      -11.01     18.55 o 
  -7   4   7       10.81       11.41     13.08 o 
  -6   4   7      865.53      949.64     43.78 o 
  -5   4   7       20.58        1.46      6.04 o 
  -4   4   7      511.05      524.31     27.68 o 
  -3   4   7       90.10       86.85      7.25 o 
  -2   4   7      171.13      156.27      7.22 o 
  -1   4   7     1436.87     1493.55     33.41 o 
   0   4   7      240.07      234.52     16.88 o 
   1   4   7      286.22      242.72     20.45 o 
   2   4   7        0.50        1.93      4.42 o 
   3   4   7      743.74      795.53     33.34 o 
   4   4   7      154.19      119.53     15.81 o 
   5   4   7      263.62      278.45     40.87 o 
   6   4   7        6.07       12.61     16.81 o 
   7   4   7      212.84      177.54     32.83 o 
   8   4   7       72.14       63.12     21.08 o 
   9   4   7      129.68      181.15     42.17 o 
  -7   5   7        5.32       12.57     10.62 o 
  -6   5   7        5.36        0.83      7.95 o 
  -5   5   7      903.41     1004.96     98.98 o 
  -4   5   7       73.64       65.55      6.14 o 
  -3   5   7       62.39       44.48      8.33 o 
  -2   5   7        0.87       -2.62      2.81 o 
  -1   5   7      469.94      456.01     13.73 o 
   0   5   7      645.31      690.71     20.57 o 
   1   5   7       45.83       50.67      6.49 o 
   2   5   7       51.05       46.67      7.65 o 
   3   5   7      315.23      291.75     17.84 o 
   4   5   7      748.24      745.21     34.47 o 
   5   5   7      413.93      454.80     29.49 o 
   6   5   7      496.33      576.73     48.97 o 
   7   5   7       80.55       79.13     23.55 o 
   8   5   7      267.42      310.78     43.03 o 
  -7   6   7       28.42       22.28     26.62 o 
  -6   6   7       27.64      -12.81     25.69 o 
  -5   6   7       68.99       61.30      8.23 o 
  -4   6   7      194.02      199.22     11.81 o 
  -3   6   7       50.01       46.73      8.26 o 
  -2   6   7      147.32      165.07     21.09 o 
  -1   6   7       91.65       83.97     12.32 o 
   0   6   7      645.40      631.17     17.10 o 
   1   6   7       30.38       21.18      3.96 o 
   2   6   7      898.89      953.19     34.20 o 
   3   6   7      220.43      210.62     14.96 o 
   4   6   7      440.45      483.01     26.41 o 
   5   6   7       31.72       22.18     11.41 o 
   6   6   7      109.21       99.61     20.28 o 
   7   6   7      367.44      405.59     42.37 o 
   8   6   7      218.99      235.06     33.89 o 
  -7   7   7        3.82       -6.00     21.42 o 
  -6   7   7        7.88       12.81     17.95 o 
  -5   7   7       11.91      -23.02     23.89 o 
  -4   7   7      516.54      570.59     46.97 o 
  -3   7   7        1.97       -4.27     11.94 o 
  -2   7   7      393.58      400.99     34.96 o 
  -1   7   7      799.63      876.73     48.16 o 
   0   7   7        0.08        4.29      7.53 o 
   1   7   7      387.53      392.75     23.94 o 
   2   7   7        0.37        6.04      4.84 o 
   3   7   7     1419.58     1591.17     57.09 o 
   4   7   7      918.57     1135.03     43.64 o 
   5   7   7        0.51        0.87     12.74 o 
   6   7   7      418.24      421.94     27.79 o 
   7   7   7       19.30       14.16     11.83 o 
   8   7   7      115.69       98.68     31.49 o 
  -6   8   7       33.24       40.90     26.42 o 
  -5   8   7      559.11      574.73     55.44 o 
  -4   8   7       23.27       17.01     17.88 o 
  -3   8   7      686.08      703.50     54.64 o 
  -2   8   7       39.87       32.43     19.62 o 
  -1   8   7     1272.85     1382.77    133.04 o 
   0   8   7      733.24      807.55     37.25 o 
   1   8   7       44.17       30.24      3.79 o 
   2   8   7      425.86      406.97     17.41 o 
   3   8   7       45.28       29.05      6.71 o 
   4   8   7      373.22      396.84     26.14 o 
   6   8   7        0.49       -5.14     12.88 o 
   8   8   7        1.19        6.87     18.82 o 
  -5   9   7      146.56      131.71     34.03 o 
  -4   9   7      593.25      561.85     62.98 o 
  -3   9   7      294.77      317.39     35.76 o 
  -2   9   7      294.58      260.88     39.23 o 
  -1   9   7        8.84       -3.40     14.48 o 
   0   9   7       33.30       28.09     14.12 o 
   1   9   7     1020.63     1139.45     66.32 o 
   2   9   7       13.44       -0.05      5.38 o 
   3   9   7      113.95       98.11     16.35 o 
   4   9   7      564.84      645.42     43.97 o 
   5   9   7       39.05       47.28     12.55 o 
   6   9   7       12.29        3.59     14.28 o 
   7   9   7       91.18      133.84     32.63 o 
  -4  10   7        6.61      -20.35     28.02 o 
  -3  10   7      419.21      462.91     52.71 o 
  -2  10   7      281.32      257.01     36.63 o 
  -1  10   7        6.01       23.02     21.28 o 
   0  10   7      821.34      890.52     71.72 o 
   1  10   7        0.51       -3.22     19.12 o 
   2  10   7      122.21      101.48     27.09 o 
   3  10   7        4.40       19.35     17.68 o 
   4  10   7      421.25      395.69     27.80 o 
   5  10   7       25.19       24.93     14.16 o 
   6  10   7        8.76       24.95     19.95 o 
  -2  11   7       14.36       31.43     34.76 o 
  -1  11   7        0.24        9.34     21.28 o 
   0  11   7       20.71       24.69     21.28 o 
   1  11   7      188.77      217.71     38.30 o 
   2  11   7        2.57      -12.28     12.28 o 
   3  11   7        7.94       26.96     20.22 o 
   4  11   7       90.50       74.73     24.35 o 
   5  11   7      161.15      137.98     30.16 o 
   0  12   7       55.77       43.23     33.09 o 
   1  12   7      188.39      209.44     41.57 o 
   3  12   7       19.76       26.09     30.36 o 
  -2  -6   8        2.61       -5.14     21.28 o 
  -1  -6   8        2.31        5.07     31.43 o 
   0  -6   8      118.56       84.73     27.96 o 
  -4  -5   8      236.89      315.12     50.04 o 
  -3  -5   8       38.34       51.64     22.02 o 
  -2  -5   8       24.45       21.15     18.61 o 
  -1  -5   8      257.26      255.01     41.43 o 
   0  -5   8       98.30       77.60     27.82 o 
   1  -5   8      231.61      276.89     39.77 o 
   2  -5   8       29.30       -0.87     24.55 o 
  -6  -4   8       20.42       11.81     18.48 o 
  -5  -4   8      113.29       82.33     23.55 o 
  -4  -4   8       81.77       27.69     20.15 o 
  -3  -4   8      408.02      328.93     42.90 o 
  -2  -4   8       28.96       26.02     18.48 o 
  -1  -4   8        1.04        0.00     15.08 o 
   0  -4   8       30.63       19.28     16.81 o 
   1  -4   8       88.61       82.47     26.96 o 
   2  -4   8       38.76       32.09     18.61 o 
   3  -4   8       33.98       28.89     28.89 o 
   4  -4   8       29.85       32.63     23.15 o 
  -6  -3   8      248.18      258.61     43.43 o 
  -5  -3   8        2.33        9.14     16.68 o 
  -4  -3   8      122.27       83.13     23.29 o 
  -3  -3   8        0.71      -13.28     13.28 o 
  -2  -3   8      320.54      316.19     35.90 o 
  -1  -3   8       41.54       40.03     16.68 o 
   0  -3   8        1.41       -1.67     12.54 o 
   1  -3   8        1.51       21.82     15.08 o 
   2  -3   8       30.32       24.42     16.01 o 
   3  -3   8       59.72        3.40     20.35 o 
   4  -3   8        7.19       18.82     19.68 o 
   5  -3   8       17.60      -21.62     28.56 o 
  -7  -2   8        1.02      -13.28     17.41 o 
  -6  -2   8      162.14      127.44     32.29 o 
  -5  -2   8      195.33      141.91     28.89 o 
  -4  -2   8       56.20       42.83     21.42 o 
  -3  -2   8      103.17       97.96     19.32 o 
  -2  -2   8       24.24       18.25      6.28 o 
  -1  -2   8        7.85        5.80     11.61 o 
   0  -2   8      137.57      132.24     23.35 o 
   1  -2   8      141.77      156.39     25.95 o 
   2  -2   8       16.86       15.15     13.48 o 
   3  -2   8        1.12       10.14     16.08 o 
   4  -2   8        8.91       39.37     24.82 o 
   5  -2   8      217.74      167.27     33.69 o 
   6  -2   8      186.69      195.29     41.77 o 
  -7  -1   8       63.84       88.20     24.75 o 
  -6  -1   8        0.89       -7.41     13.14 o 
  -5  -1   8       50.51       36.03     19.62 o 
  -4  -1   8       12.12       -2.52      5.20 o 
  -3  -1   8      189.00      192.08     11.51 o 
  -2  -1   8       89.83       65.59     16.41 o 
  -1  -1   8       69.30       40.37     14.01 o 
   0  -1   8       50.81       57.25     16.61 o 
   1  -1   8       60.53       50.11     16.68 o 
   2  -1   8     1004.58     1151.06     74.86 o 
   3  -1   8       40.20       28.82     16.08 o 
   4  -1   8      324.56      326.06     40.30 o 
   5  -1   8      327.37      344.74     38.90 o 
   6  -1   8      522.16      516.02     62.52 o 
  -8   0   8        8.70      -25.49     25.49 o 
  -7   0   8       71.09       69.66     25.42 o 
  -6   0   8      203.23      167.20     29.36 o 
  -5   0   8       26.20       17.87     15.73 o 
  -4   0   8       15.98       15.70      6.17 o 
  -3   0   8       12.01       12.18      4.38 o 
  -2   0   8      987.07     1014.01     46.02 o 
  -1   0   8      142.96      144.65     16.38 o 
   0   0   8      134.56       97.96     24.69 o 
   1   0   8      324.01      311.73     40.07 o 
   2   0   8        3.49      -13.48     13.48 o 
   3   0   8      726.72      807.98     57.25 o 
   4   0   8        9.93       14.48     14.48 o 
   5   0   8      217.83      278.29     36.96 o 
   6   0   8      714.07      973.45     74.59 o 
   7   0   8       54.08       82.73     27.56 o 
  -8   1   8        0.70       35.23     27.02 o 
  -7   1   8       25.71       56.25     24.42 o 
  -6   1   8       25.67       36.53     12.19 o 
  -5   1   8      583.54      554.18     91.61 o 
  -4   1   8       20.56       14.87      5.44 o 
  -3   1   8      174.32      166.82     11.26 o 
  -2   1   8      687.39      722.18     37.50 o 
  -1   1   8     1535.00     1670.97     61.15 o 
   0   1   8      574.04      554.07     26.79 o 
   1   1   8      174.29      144.37     13.60 o 
   2   1   8     1290.33     1384.73     60.67 o 
   3   1   8       77.84       40.57     16.88 o 
   4   1   8      308.94      259.68     31.49 o 
   5   1   8       18.67        3.40     13.61 o 
   6   1   8       81.63       58.11     20.48 o 
   7   1   8      347.45      421.01     46.30 o 
  -8   2   8       24.47        4.87     13.88 o 
  -7   2   8      111.66      111.96     22.75 o 
  -6   2   8      133.25      124.82     37.73 o 
  -5   2   8      121.20      108.30     13.10 o 
  -4   2   8      387.55      402.05     30.82 o 
  -3   2   8        0.15       -0.36      3.61 o 
  -2   2   8     2518.28     2734.34     69.61 o 
  -1   2   8      104.08      102.80     23.89 o 
   0   2   8       63.18       50.54      8.95 o 
   1   2   8      319.99      292.57     41.37 o 
   2   2   8      520.78      564.47     40.00 o 
   3   2   8      307.00      266.21     19.92 o 
   4   2   8      103.06       85.27     19.42 o 
   5   2   8       25.40       12.68     19.48 o 
   6   2   8       28.95       33.09     17.81 o 
   7   2   8      128.67      135.04     31.43 o 
   8   2   8       13.31      -28.02     28.02 o 
  -7   3   8       18.61       29.09     13.74 o 
  -6   3   8      328.37      349.15     43.67 o 
  -5   3   8      470.15      449.15     34.69 o 
  -4   3   8        2.90       -1.18      6.29 o 
  -3   3   8      154.18      156.28     10.32 o 
  -2   3   8       82.53       80.42     10.76 o 
  -1   3   8      633.33      614.14     35.60 o 
   0   3   8      237.62      228.59     16.31 o 
   1   3   8       56.66       31.32      7.90 o 
   2   3   8        3.27        2.31      6.59 o 
   3   3   8       42.23       39.33      9.00 o 
   4   3   8       51.30       59.58     17.61 o 
   5   3   8        2.42       31.16     19.35 o 
   6   3   8      101.17       85.14     21.95 o 
   7   3   8       35.59       15.21     22.75 o 
   8   3   8       58.42       54.84     31.23 o 
  -7   4   8      141.30       88.27     25.09 o 
  -6   4   8       10.41       -2.67      9.21 o 
  -5   4   8      430.60      406.90     33.59 o 
  -4   4   8      680.40      690.16     44.84 o 
  -3   4   8       28.69       31.52      5.75 o 
  -2   4   8      173.93      144.92      7.82 o 
  -1   4   8       44.29       47.08      7.59 o 
   0   4   8      338.94      319.05     17.55 o 
   1   4   8      295.42      287.61     34.66 o 
   2   4   8       29.81       14.38      7.07 o 
   3   4   8       43.61       19.12     23.79 o 
   4   4   8      138.63      131.91     18.41 o 
   5   4   8       37.81        0.00     16.75 o 
   6   4   8      216.42      231.32     30.22 o 
   7   4   8      304.35      366.56     44.57 o 
   8   4   8        2.87       12.61     19.28 o 
  -7   5   8       43.86       19.02     22.48 o 
  -6   5   8       24.77       15.59     10.08 o 
  -5   5   8        0.05       -4.91     11.08 o 
  -4   5   8      234.99      244.16     19.15 o 
  -3   5   8        0.78        3.47      4.83 o 
  -2   5   8       92.62       96.17      9.68 o 
  -1   5   8      144.55      143.90     11.80 o 
   0   5   8        6.34       10.66      5.60 o 
   1   5   8      566.83      611.49     32.63 o 
   2   5   8     1261.99     1244.12     48.77 o 
   3   5   8      736.80      763.82     35.81 o 
   4   5   8      284.55      254.64     37.90 o 
   5   5   8      800.83      801.38     54.71 o 
   6   5   8       10.09      -15.08     15.88 o 
   7   5   8      293.93      369.23     41.17 o 
   8   5   8      454.01      513.81     56.31 o 
  -7   6   8        1.22      -19.88     19.88 o 
  -6   6   8        3.99        8.61     24.95 o 
  -5   6   8      237.61      300.98     42.03 o 
  -4   6   8       18.71       13.85     11.78 o 
  -3   6   8        1.99       -6.94      6.94 o 
  -2   6   8        4.14        6.29      3.72 o 
  -1   6   8     1242.85     1322.30     35.43 o 
   0   6   8      349.04      390.01     24.07 o 
   1   6   8      435.45      443.48     18.80 o 
   2   6   8       92.29       88.91      9.22 o 
   3   6   8       52.05       46.31      9.00 o 
   4   6   8     1576.26     1813.01     69.17 o 
   6   6   8       15.81       27.69     19.28 o 
   7   6   8      674.39      730.86     66.59 o 
   8   6   8      153.83      156.26     31.09 o 
  -6   7   8        0.94      -10.34     18.88 o 
  -5   7   8      205.04      261.34     38.63 o 
  -4   7   8      683.55      701.36     64.32 o 
  -3   7   8       16.73        3.40     19.62 o 
  -2   7   8      246.08      249.67     29.02 o 
  -1   7   8        3.78       10.81      8.28 o 
   0   7   8     1231.47     1411.04     51.18 o 
   1   7   8      606.12      693.13     25.15 o 
   2   7   8      104.39      107.35      9.53 o 
   3   7   8      583.50      630.35     31.63 o 
   4   7   8      210.28      177.88     23.69 o 
   5   7   8      379.19      414.20     38.96 o 
   6   7   8      125.52       94.54     19.42 o 
   7   7   8      134.51      124.97     31.23 o 
   8   7   8      610.30      683.99     48.59 o 
  -5   8   8       35.63      -18.82     19.68 o 
  -4   8   8      166.66      142.85     35.09 o 
  -3   8   8      657.34      588.14     52.24 o 
  -2   8   8        8.45        6.00     14.55 o 
  -1   8   8      860.14      902.33     71.96 o 
   0   8   8      278.58      268.02     28.82 o 
   1   8   8      469.50      487.17     20.01 o 
   2   8   8      253.83      221.48     12.78 o 
   3   8   8      111.12      104.58     10.81 o 
   4   8   8      513.28      551.65     31.06 o 
   5   8   8      150.43      110.17     25.55 o 
   6   8   8       38.79       22.95     21.28 o 
  -4   9   8       46.21        4.27     31.63 o 
  -3   9   8       26.24       32.49     30.76 o 
  -2   9   8      230.13      185.55     31.63 o 
  -1   9   8       34.61       25.62     17.08 o 
   0   9   8      105.96       94.74     16.11 o 
   1   9   8      971.23     1079.87     79.73 o 
   2   9   8       10.39       13.97      6.39 o 
   3   9   8        5.12       -4.51      7.92 o 
   4   9   8       21.29        7.89      9.13 o 
   5   9   8      169.47      150.56     18.53 o 
   6   9   8        0.51      -13.68     19.68 o 
   7   9   8       31.46       11.14     25.69 o 
  -3  10   8      367.87      343.21     51.24 o 
  -2  10   8       24.45       15.41     28.22 o 
  -1  10   8       44.53        0.87     26.49 o 
   0  10   8       15.70        6.09     16.37 o 
   1  10   8      511.61      515.44     39.82 o 
   2  10   8        2.09       -0.87     16.01 o 
   3  10   8        3.01       -3.34     14.28 o 
   4  10   8        9.63       -9.21     15.01 o 
   5  10   8      206.62      162.86     32.49 o 
   6  10   8       10.44       12.41     26.49 o 
  -2  11   8       84.37       53.71     33.29 o 
  -1  11   8       68.41       66.59     23.89 o 
   0  11   8        2.92      -17.08     27.29 o 
   1  11   8       41.09       30.25     14.71 o 
   2  11   8      147.79      146.56     21.84 o 
   3  11   8      477.73      449.23     54.78 o 
   4  11   8       89.70       82.87     31.83 o 
  -4  -4   9       81.19       77.86     33.49 o 
  -3  -4   9       26.13        3.34     20.08 o 
  -2  -4   9        5.13       26.75     20.02 o 
  -1  -4   9      176.60      119.36     29.22 o 
   0  -4   9       22.95        9.21     25.89 o 
   1  -4   9       75.43       71.12     29.29 o 
   2  -4   9        1.88       -0.87     30.29 o 
  -5  -3   9        0.84       -0.80     19.08 o 
  -4  -3   9       44.72       15.75     17.41 o 
  -3  -3   9       52.43       54.71     26.55 o 
  -2  -3   9       35.16      -14.95     21.55 o 
  -1  -3   9       50.27       17.41     16.61 o 
   0  -3   9       98.32      108.89     24.95 o 
   1  -3   9      118.06       70.06     21.68 o 
   2  -3   9       26.87       39.43     20.15 o 
   3  -3   9        9.53       29.62     27.89 o 
   4  -3   9       71.10       67.45     32.43 o 
  -6  -2   9       67.30       77.53     28.02 o 
  -5  -2   9       30.72       22.22     25.49 o 
  -4  -2   9        5.33        9.87     22.22 o 
  -3  -2   9       40.42       18.08     15.61 o 
  -2  -2   9      189.19      223.91     31.36 o 
  -1  -2   9        3.91       -4.14     18.95 o 
   0  -2   9       60.37       24.82     20.68 o 
   1  -2   9      108.92       94.88     20.82 o 
   2  -2   9      236.87      214.51     33.56 o 
   3  -2   9       19.27       32.09     19.42 o 
   4  -2   9       12.93      -11.08     19.62 o 
   5  -2   9      355.77      414.40     57.05 o 
  -6  -1   9       44.67       78.46     28.62 o 
  -5  -1   9       75.43       97.08     24.49 o 
  -4  -1   9      109.96      102.68     27.69 o 
  -3  -1   9        2.47       -6.56      7.77 o 
  -2  -1   9       39.12       22.89     14.75 o 
  -1  -1   9      171.75      166.80     23.89 o 
   0  -1   9       24.45        2.47     16.55 o 
   1  -1   9      682.31      759.08     50.44 o 
   2  -1   9       54.12       36.03     16.75 o 
   3  -1   9       28.47       48.97     23.62 o 
   4  -1   9      542.59      598.15     62.58 o 
   5  -1   9      219.73      210.10     35.23 o 
  -7   0   9       40.59        4.07     28.49 o 
  -6   0   9       60.28       52.71     22.68 o 
  -5   0   9      101.74       75.26     21.08 o 
  -4   0   9       14.79       16.63     12.77 o 
  -3   0   9      324.15      342.44     14.79 o 
  -2   0   9      266.25      276.16     27.76 o 
  -1   0   9        1.26       13.94     15.55 o 
   0   0   9      224.54      236.12     28.16 o 
   1   0   9        0.97        3.34     15.81 o 
   2   0   9     1081.00     1259.21     74.06 o 
   3   0   9      134.33       84.33     21.95 o 
   4   0   9       25.14       47.57     23.75 o 
   5   0   9       25.80       60.65     29.09 o 
   6   0   9       31.99       20.62     29.22 o 
  -7   1   9       23.84       29.09     17.81 o 
  -6   1   9      462.42      429.43     70.46 o 
  -5   1   9        0.20       -7.02      7.59 o 
  -4   1   9      151.97      146.05     29.39 o 
  -3   1   9       75.54       70.05     10.68 o 
  -2   1   9      280.86      258.58     22.82 o 
  -1   1   9      807.81      791.23     40.22 o 
   0   1   9       52.75       35.37     10.42 o 
   1   1   9      329.95      350.28     30.96 o 
   2   1   9       69.02       87.07     21.75 o 
   3   1   9      421.67      517.88     44.90 o 
   4   1   9       84.81       71.99     21.15 o 
   5   1   9       16.73       22.15     18.75 o 
   6   1   9        9.49       37.56     28.16 o 
   7   1   9        0.39       15.41     22.22 o 
  -7   2   9       62.12       80.40     24.95 o 
  -6   2   9        7.90       14.56     11.70 o 
  -5   2   9     1877.33     2064.73     89.86 o 
  -4   2   9        4.24       -0.61     13.28 o 
  -3   2   9       73.75       74.15      8.71 o 
  -2   2   9      570.54      611.80     25.09 o 
  -1   2   9     1250.24     1212.45     67.39 o 
   0   2   9       25.11       33.09     14.08 o 
   1   2   9        6.93        1.88      9.21 o 
   2   2   9      388.03      442.36     38.63 o 
   3   2   9        0.02      -12.61     15.15 o 
   4   2   9        1.77      -12.68     12.68 o 
   5   2   9       19.18       22.82     14.41 o 
   6   2   9       51.86       62.72     28.82 o 
   7   2   9      126.91       88.27     34.83 o 
  -7   3   9        3.78       12.64     23.35 o 
  -6   3   9      108.25       73.43     15.53 o 
  -5   3   9       25.04        5.62     10.21 o 
  -4   3   9      273.41      268.17     20.67 o 
  -3   3   9      114.97      118.80     13.83 o 
  -2   3   9      199.03      211.65     14.56 o 
  -1   3   9        1.20        0.51     12.81 o 
   0   3   9       89.14       72.86     14.95 o 
   1   3   9      108.40      121.56     25.49 o 
   2   3   9      219.46      206.95     18.69 o 
   3   3   9       61.44       81.93     19.22 o 
   4   3   9       19.92       19.28     14.28 o 
   5   3   9       46.40       31.96     21.02 o 
   6   3   9       36.71       30.29     18.55 o 
   7   3   9      385.91      384.11     48.97 o 
  -7   4   9      215.69      137.38     35.63 o 
  -6   4   9       53.96       52.24     14.68 o 
  -5   4   9      240.10      266.29     53.28 o 
  -4   4   9        9.74        1.64     14.08 o 
  -3   4   9       10.24        7.45      4.89 o 
  -2   4   9        0.86       -0.50      4.22 o 
  -1   4   9      394.87      424.18     18.82 o 
   0   4   9       20.54       12.04      8.00 o 
   1   4   9      125.52       86.62     24.99 o 
   2   4   9      211.37      183.85     15.37 o 
   3   4   9      485.15      492.66     38.36 o 
   4   4   9      289.67      320.66     33.43 o 
   5   4   9       12.76       12.54     12.54 o 
   6   4   9      399.56      438.02     46.97 o 
   7   4   9        0.43       37.63     26.75 o 
  -6   5   9        3.30      -18.15     18.15 o 
  -5   5   9      188.48      189.96     48.47 o 
  -4   5   9      106.57      124.96     13.96 o 
  -3   5   9       32.10       17.48      6.51 o 
  -2   5   9       75.24       51.99      7.32 o 
  -1   5   9      113.20       99.36     12.99 o 
   0   5   9      561.52      589.67     22.98 o 
   1   5   9       49.14       52.53      9.41 o 
   2   5   9      171.25      178.98     15.39 o 
   3   5   9      387.82      433.22     32.49 o 
   4   5   9      330.08      406.99     38.30 o 
   5   5   9      572.17      599.82     49.31 o 
   6   5   9       80.28       59.11     23.29 o 
   7   5   9      578.91      850.22     83.73 o 
  -6   6   9       81.75       47.57     24.22 o 
  -5   6   9        6.33       20.68     19.82 o 
  -4   6   9      313.28      330.13     40.37 o 
  -3   6   9       57.54       75.75     18.92 o 
  -2   6   9      142.29      151.06     11.86 o 
  -1   6   9      437.75      490.19     22.76 o 
   0   6   9       77.75       69.13      7.59 o 
   1   6   9      679.65      706.14     27.49 o 
   2   6   9       33.33       28.02      9.07 o 
   3   6   9      788.22      871.52     36.91 o 
   4   6   9      355.07      425.28     36.70 o 
   5   6   9       66.60       39.03     19.95 o 
   6   6   9       25.51       46.64     16.68 o 
   7   6   9        2.24       -2.47     23.35 o 
  -6   7   9        0.15        0.00     30.22 o 
  -5   7   9      245.64      150.65     31.89 o 
  -4   7   9        0.36      -17.15     17.15 o 
  -3   7   9      309.47      262.68     38.56 o 
  -2   7   9      155.33      146.49     16.53 o 
  -1   7   9      509.06      530.45     60.85 o 
   0   7   9      889.62      959.59     29.66 o 
   1   7   9       36.38       32.44      6.04 o 
   2   7   9      158.05      159.52     12.10 o 
   3   7   9       41.86       39.16     13.34 o 
   4   7   9      544.04      611.83     48.77 o 
   5   7   9      224.70      281.63     33.49 o 
   6   7   9       27.15       40.17     22.62 o 
   7   7   9       63.69       76.19     23.49 o 
  -5   8   9       14.29       11.21     22.35 o 
  -4   8   9     1223.61     1267.49    103.35 o 
  -3   8   9       15.15      -25.69     25.69 o 
  -2   8   9      176.01      128.30     29.09 o 
  -1   8   9      171.49      155.99     29.39 o 
   0   8   9      484.90      528.16     47.44 o 
   1   8   9      381.77      462.09     52.48 o 
   2   8   9       25.56       33.06      8.56 o 
   3   8   9      102.78      126.24     43.10 o 
   4   8   9       43.43       32.09     16.88 o 
   5   8   9      164.04      197.56     27.96 o 
   6   8   9        0.57        0.00     21.95 o 
   7   8   9       51.83       46.84     20.90 o 
  -4   9   9        7.63      -18.01     23.15 o 
  -3   9   9      944.49     1047.51     86.87 o 
  -2   9   9        0.67       -0.87     24.89 o 
  -1   9   9        4.30       -2.04     10.44 o 
   0   9   9       63.15       31.52     13.70 o 
   1   9   9       63.20       42.23     16.88 o 
   2   9   9        4.48       -6.74     14.28 o 
   3   9   9        0.53       11.68     20.88 o 
   4   9   9      103.29       41.51     25.72 o 
   5   9   9        1.20        1.76     15.75 o 
   6   9   9       14.47        5.14     14.48 o 
  -2  10   9       67.79       65.19     35.16 o 
  -1  10   9       37.33       56.51     32.56 o 
   0  10   9      104.18       82.07     26.49 o 
   1  10   9       38.14       10.14     16.08 o 
   2  10   9        4.61       17.68     18.55 o 
   3  10   9        7.52       -5.00     16.75 o 
   4  10   9      266.68      294.84     40.90 o 
   5  10   9      159.10      141.65     35.63 o 
  -1  11   9        6.87        4.27     23.09 o 
   0  11   9       87.71       91.47     29.89 o 
   1  11   9      290.20      327.16     46.70 o 
   2  11   9        0.18        2.54     16.88 o 
   3  11   9       37.98       26.89     22.68 o 
  -3  -3  10        1.62      -24.75     30.56 o 
  -2  -3  10       25.25       42.10     23.15 o 
  -1  -3  10       22.03       12.41     19.02 o 
   0  -3  10      151.44      100.08     33.09 o 
   1  -3  10       30.35       19.08     19.95 o 
  -4  -2  10       49.11       59.85     24.62 o 
  -3  -2  10      210.99      273.75     41.90 o 
  -2  -2  10       13.09       14.75     18.08 o 
  -1  -2  10      197.83      176.74     33.76 o 
   0  -2  10        2.38      -15.68     15.68 o 
   1  -2  10      148.70      124.30     26.55 o 
   2  -2  10      200.97      171.87     30.96 o 
   3  -2  10        8.67       -4.20     20.22 o 
  -5  -1  10        2.00      -13.81     18.68 o 
  -4  -1  10      100.74       95.14     24.42 o 
  -3  -1  10       51.83       31.76     24.42 o 
  -2  -1  10      322.07      326.46     39.30 o 
  -1  -1  10       83.35       90.14     26.22 o 
   0  -1  10       79.09       63.38     24.69 o 
   1  -1  10      281.74      281.56     39.83 o 
   2  -1  10       94.80       85.07     30.02 o 
   3  -1  10      214.57      202.63     38.76 o 
   4  -1  10       76.13       55.11     32.23 o 
  -6   0  10      169.43      207.63     35.56 o 
  -5   0  10      200.08      201.83     33.96 o 
  -4   0  10        3.20       22.62     21.02 o 
  -3   0  10      102.40       68.93     23.02 o 
  -2   0  10       21.09       19.55     14.61 o 
  -1   0  10      364.98      414.60     42.70 o 
   0   0  10      180.32      206.50     32.16 o 
   1   0  10      102.78       72.86     20.75 o 
   2   0  10      113.62      121.76     28.42 o 
   3   0  10        4.60        4.20     23.55 o 
   4   0  10       65.00       44.90     22.89 o 
   5   0  10        4.42       -0.87     29.02 o 
  -6   1  10        1.12      -11.21     22.48 o 
  -5   1  10        4.69      -18.48     20.88 o 
  -4   1  10      338.88      393.98     42.70 o 
  -3   1  10        2.67        3.30      8.20 o 
  -2   1  10      212.68      208.77     27.69 o 
  -1   1  10      212.68      135.78     22.95 o 
   0   1  10      117.47      103.75     23.89 o 
   1   1  10       69.03       32.36     13.28 o 
   2   1  10       12.96       11.68     20.02 o 
   3   1  10      121.32      115.89     28.56 o 
   4   1  10       33.54       -5.07     21.95 o 
   5   1  10        2.75       26.35     29.76 o 
   6   1  10       17.17        5.94     23.02 o 
  -6   2  10      121.31      186.08     32.76 o 
  -5   2  10       54.53       45.97     41.27 o 
  -4   2  10       17.17       -1.39     18.75 o 
  -3   2  10      239.72      250.98     25.90 o 
  -2   2  10       27.50       26.02      8.48 o 
  -1   2  10      520.98      551.51     45.37 o 
   0   2  10       97.94       89.07     20.62 o 
   1   2  10       20.33       14.08     15.75 o 
   2   2  10       35.88       25.02     13.34 o 
   3   2  10      101.03      101.42     26.02 o 
   4   2  10       20.69       63.12     26.09 o 
   5   2  10        6.80       21.15     17.75 o 
   6   2  10        2.65       38.10     31.36 o 
  -6   3  10        0.61        6.94     17.41 o 
  -5   3  10      150.04      131.89     54.48 o 
  -4   3  10       15.93       16.14     11.88 o 
  -3   3  10       14.76       11.03      5.94 o 
  -2   3  10        8.40        7.82      6.39 o 
  -1   3  10       76.24       76.39     14.81 o 
   0   3  10       26.08       24.63      9.11 o 
   1   3  10        1.89       -1.67      8.27 o 
   2   3  10       12.71       23.29     16.61 o 
   3   3  10       25.26       21.68     13.34 o 
   4   3  10      114.59      112.16     26.82 o 
   5   3  10       13.75       16.81     17.61 o 
   6   3  10      197.09      291.77     43.77 o 
  -6   4  10       11.23      -24.35     24.35 o 
  -5   4  10       31.34       32.73     30.86 o 
  -4   4  10      103.98      142.44     17.09 o 
  -3   4  10       73.69       65.23      8.49 o 
  -2   4  10      117.81      126.70     15.82 o 
  -1   4  10        7.42        2.97      9.14 o 
   0   4  10      165.61      127.84     17.35 o 
   1   4  10       52.00       76.80     14.88 o 
   2   4  10      261.19      327.73     29.09 o 
   3   4  10      526.69      625.37     45.04 o 
   4   4  10        0.08       17.48     13.28 o 
   5   4  10      108.21      110.82     22.48 o 
   6   4  10        8.43       19.22     19.22 o 
  -6   5  10       36.71       33.03     22.62 o 
  -5   5  10       26.98       32.83     26.82 o 
  -4   5  10      125.59      107.39     22.95 o 
  -3   5  10      115.39      116.45     23.49 o 
  -2   5  10        0.23        3.53      7.24 o 
  -1   5  10      677.87      740.79     49.43 o 
   0   5  10      296.04      295.58     20.27 o 
   1   5  10      432.59      448.96     33.83 o 
   2   5  10      218.12      260.68     25.55 o 
   3   5  10      249.64      220.84     24.82 o 
   4   5  10     1072.00     1266.35     84.13 o 
   5   5  10        1.99        9.07     15.75 o 
   6   5  10       89.28       88.74     28.22 o 
  -5   6  10      401.42      367.36     40.70 o 
  -4   6  10       86.86      117.76     31.83 o 
  -3   6  10       18.01       23.33      7.83 o 
  -2   6  10      260.56      266.61     34.80 o 
  -1   6  10        2.79        2.08      9.57 o 
   0   6  10     1208.15     1354.89     43.51 o 
   1   6  10      345.62      374.52     36.58 o 
   2   6  10      214.23      243.26     25.49 o 
   3   6  10      378.50      464.11     37.23 o 
   4   6  10      176.87      149.05     25.55 o 
   5   6  10       76.43       43.77     21.48 o 
   6   6  10       14.76        1.67     24.02 o 
  -5   7  10       24.46      -18.15     33.69 o 
  -4   7  10      333.13      302.98     42.23 o 
  -3   7  10      624.14      550.98     60.05 o 
  -2   7  10        0.74       -3.24     19.58 o 
  -1   7  10      237.36      281.08     24.55 o 
   0   7  10        4.84       -1.03     11.68 o 
   1   7  10      185.18      201.03     18.21 o 
   2   7  10      205.73      228.45     24.95 o 
   3   7  10       16.78       17.35     12.34 o 
   4   7  10       72.54       62.85     16.55 o 
   5   7  10      136.71      144.92     25.69 o 
   6   7  10        8.71      -20.75     20.75 o 
  -4   8  10       48.73      -24.15     35.30 o 
  -3   8  10       19.57       23.22     21.48 o 
  -2   8  10      330.71      284.23     41.97 o 
  -1   8  10        3.38       -0.21     17.01 o 
   1   8  10      100.63      110.90     20.12 o 
   2   8  10       10.46       10.88     14.21 o 
   3   8  10        0.61        7.23     15.81 o 
   4   8  10       35.59       38.43     19.22 o 
   5   8  10       86.77       93.61     24.29 o 
   6   8  10        1.21        9.21     15.88 o 
  -3   9  10       38.87       62.78     36.16 o 
  -2   9  10        3.22       -0.87     20.62 o 
  -1   9  10       70.71        4.13     25.15 o 
   0   9  10        3.19       -4.31     11.61 o 
   1   9  10      152.53      162.86     33.76 o 
   2   9  10        4.67       13.41     20.95 o 
   3   9  10        7.18       -5.80     14.14 o 
   4   9  10       37.22       -1.67     24.82 o 
   5   9  10      114.39      142.45     34.63 o 
  -1  10  10      139.42      111.49     36.03 o 
   0  10  10       63.61       45.10     26.15 o 
   1  10  10      174.41      153.12     30.49 o 
   2  10  10       19.70       37.03     25.22 o 
   3  10  10        0.49      -21.75     23.42 o 
   4  10  10      340.39      357.35     47.50 o 
  -1  -2  11        1.81        2.47     27.02 o 
   0  -2  11       37.89       13.94     20.55 o 
  -3  -1  11       88.67      111.22     28.42 o 
  -2  -1  11       37.49       13.01     26.02 o 
  -1  -1  11       11.62      -22.89     22.89 o 
   0  -1  11       20.04       15.61     18.88 o 
   1  -1  11       26.50       33.83     28.02 o 
   2  -1  11      113.83       62.32     26.62 o 
  -4   0  11       74.86      105.62     31.49 o 
  -3   0  11       18.19       12.14     23.42 o 
  -2   0  11      119.76       79.53     30.82 o 
  -1   0  11      146.86      152.46     27.76 o 
   0   0  11        2.63        9.01     22.95 o 
   1   0  11       72.36       55.31     23.15 o 
   2   0  11        8.92      -10.01     16.61 o 
   3   0  11      102.11       67.05     33.56 o 
  -5   1  11      155.12      181.88     32.89 o 
  -4   1  11       37.58       12.08     24.09 o 
  -3   1  11       25.16       21.75     16.15 o 
  -2   1  11       13.45       12.72     12.54 o 
  -1   1  11       13.83       13.08     15.48 o 
   0   1  11      136.08      103.48     23.82 o 
   1   1  11       14.39       25.62     21.48 o 
   2   1  11      105.11       65.72     26.62 o 
   3   1  11       19.20        2.54     21.75 o 
   4   1  11        4.45        7.61     19.42 o 
  -5   2  11      105.79       61.52     19.22 o 
  -4   2  11      195.38      208.14     64.55 o 
  -3   2  11      188.41      128.13     50.34 o 
  -2   2  11      394.40      353.50     20.32 o 
  -1   2  11       60.91       79.33     22.89 o 
   0   2  11       29.26       15.61     14.01 o 
   1   2  11       37.68       24.02     14.88 o 
   2   2  11      136.41      107.29     20.82 o 
   3   2  11       87.10       64.39     26.75 o 
   4   2  11       63.23       40.37     27.76 o 
   5   2  11        5.56        1.67     28.69 o 
  -5   3  11       56.97       17.35     24.29 o 
  -4   3  11       22.82       44.56     15.07 o 
  -3   3  11      109.78      110.97     34.36 o 
  -2   3  11      216.96      187.81     35.12 o 
  -1   3  11       42.72       65.59     19.68 o 
   0   3  11        3.90      -16.48     16.48 o 
   1   3  11      135.81      101.75     22.35 o 
   2   3  11       74.51       46.50     17.41 o 
   3   3  11      147.29      179.14     33.36 o 
   4   3  11      143.20      158.86     33.49 o 
   5   3  11       30.54       72.93     31.89 o 
  -5   4  11       47.08       19.46     16.23 o 
  -4   4  11       62.98       28.03     26.32 o 
  -3   4  11        5.23       -1.29      6.63 o 
  -2   4  11        0.80        3.68      8.15 o 
  -1   4  11      175.59      186.90     18.16 o 
   0   4  11      286.69      310.25     31.43 o 
   1   4  11       29.63       30.49     14.01 o 
   2   4  11      144.28      171.07     25.69 o 
   3   4  11       16.17       33.96     21.55 o 
   4   4  11      193.64      213.37     32.43 o 
   5   4  11      204.60      206.30     31.63 o 
  -5   5  11       47.58        7.81     20.82 o 
  -4   5  11      376.31      386.64     48.31 o 
  -3   5  11        7.40       19.24     13.28 o 
  -2   5  11       90.45       88.08     21.33 o 
  -1   5  11       40.57       32.16     10.15 o 
   0   5  11      125.24      139.63     16.11 o 
   1   5  11      168.24      188.55     25.49 o 
   2   5  11      123.49      123.97     22.22 o 
   3   5  11      295.60      291.97     34.63 o 
   4   5  11      176.13      205.23     34.63 o 
   5   5  11       15.32       37.16     24.75 o 
  -4   6  11       55.14       50.84     25.02 o 
  -3   6  11      155.86      199.36     30.82 o 
  -2   6  11       62.81       43.05     26.23 o 
  -1   6  11      156.89      152.45     15.15 o 
   0   6  11      505.57      541.69     32.69 o 
   1   6  11      110.42      113.48     15.98 o 
   2   6  11        6.90       16.35     16.35 o 
   3   6  11       80.00       88.34     18.01 o 
   4   6  11      494.60      512.41     46.17 o 
   5   6  11        0.30        4.94     21.35 o 
  -4   7  11      124.52      118.23     39.70 o 
  -3   7  11      112.24       84.07     32.63 o 
  -2   7  11      212.77      213.09     65.89 o 
  -1   7  11        9.03       14.96     12.85 o 
   0   7  11      106.26      111.25     17.48 o 
   1   7  11      134.73      150.19     28.56 o 
   2   7  11       52.14       45.43     11.66 o 
   3   7  11        6.06      -13.88     15.55 o 
   4   7  11       37.69       53.31     22.15 o 
   5   7  11        6.60       32.03     23.82 o 
  -3   8  11      235.29      222.85     46.50 o 
  -2   8  11      117.25       67.89     17.98 o 
  -1   8  11       49.62       62.77     24.92 o 
   0   8  11        0.11       13.48     19.42 o 
   1   8  11       48.77       84.07     24.42 o 
   2   8  11       45.56       52.71     26.75 o 
   3   8  11        2.40       31.56     18.28 o 
   4   8  11      113.73      122.30     24.82 o 
  -1   9  11       19.78       10.88     18.76 o 
   0   9  11       27.58       22.89     18.61 o 
   1   9  11       42.81       32.03     26.15 o 
   2   9  11       48.32       45.30     26.02 o 
   3   9  11        8.13       -5.00     24.15 o 
   0  10  11        1.67       33.96     27.16 o 
   1  10  11      500.11      519.82     60.05 o 
   2  10  11       14.18       10.94     27.76 o 
   0   0  12      125.96       96.48     27.82 o 
  -2   1  12        0.60        2.40     16.21 o 
  -1   1  12       57.19       26.02     18.75 o 
   0   1  12        9.95       -2.47     16.35 o 
   1   1  12        2.93       27.22     27.22 o 
   2   1  12       44.08        6.67     19.95 o 
  -3   2  12        0.57       -8.07     20.95 o 
  -2   2  12       18.29       25.42     18.88 o 
  -1   2  12       94.08       97.88     28.56 o 
   0   2  12       66.98       63.18     22.15 o 
   1   2  12        7.14       21.48     22.28 o 
   2   2  12       31.84       15.75     16.61 o 
   3   2  12      139.58      132.71     37.63 o 
  -3   3  12       14.62       25.60     16.84 o 
  -2   3  12      180.68      151.40     19.16 o 
  -1   3  12      271.36      212.19     21.00 o 
   0   3  12        7.97       18.08     19.75 o 
   1   3  12       71.31       47.04     27.22 o 
   2   3  12      177.68      213.04     36.56 o 
   3   3  12       43.26       25.82     20.82 o 
  -3   4  12       54.14       52.75     44.40 o 
  -2   4  12       19.06       10.21     18.08 o 
  -1   4  12       57.22       53.76     17.25 o 
   0   4  12       27.62       32.89     22.22 o 
   1   4  12       97.43      108.75     22.28 o 
   2   4  12       36.21       44.57     25.62 o 
   3   4  12       45.77       50.51     27.29 o 
   4   4  12      260.51      273.82     44.04 o 
  -3   5  12       21.42       11.94     22.22 o 
  -2   5  12      219.27      243.19     42.57 o 
  -1   5  12       24.60       12.82     12.26 o 
   0   5  12      209.43      240.31     23.14 o 
   1   5  12      375.58      408.66     45.17 o 
   2   5  12      190.00      158.33     30.36 o 
   3   5  12       46.95       49.31     19.75 o 
   4   5  12        8.23        6.61     17.28 o 
  -3   6  12      142.36      149.99     31.76 o 
  -2   6  12       68.42       56.16     15.77 o 
  -1   6  12      227.51      253.14     35.23 o 
   0   6  12        0.19        0.00     16.81 o 
   1   6  12      280.53      305.90     25.09 o 
   3   6  12      168.98      202.30     33.49 o 
   4   6  12       16.13       24.55     21.28 o 
  -2   7  12      164.13      144.16     22.52 o 
  -1   7  12        2.87       -6.21     25.79 o 
   0   7  12       61.33       32.76     22.68 o 
   1   7  12        0.31      -20.15     20.15 o 
   2   7  12        3.40       -4.20     22.55 o 
  -1   8  12        5.05        8.95     19.11 o 
   0   8  12       47.35       59.05     20.22 o 
   1   8  12       50.32       16.81     16.81 o 
   2   8  12        0.96        5.00     16.75 o 
   3   8  12        8.43       20.82     19.15 o 
   0   5  13       82.40       90.47     22.62 o 
                                                 
